# Supplementary material for: Syntaxin 3B Mediates Light‐Dependent Interactions with STXBP1 and Arrestin 4: Distinct Roles in Rods and Cones
Source: Adv Sci (Weinh). 2025 Nov 12;13(6):e13319. doi: 10.1002/advs.202513319 (PMC12866690; doi:10.1002/advs.202513319)
Supplement: Supplementary file 2 — Supporting Information [file ADVS-13-e13319-s002.zip]

Archive with 4 entries (2 files):
- advs72713-sup-0002-data/
- advs72713-sup-0002-data/advs72713-sup-0001-data/
- advs72713-sup-0002-data/BioRender_Publication License for Figures.pdf
- advs72713-sup-0002-data/Graph raw data.xlsx
