# Supplementary material for: Syntaxin 3B Mediates Light‐Dependent Interactions with STXBP1 and Arrestin 4: Distinct Roles in Rods and Cones
Source: Adv Sci (Weinh). 2025 Nov 12;13(6):e13319. doi: 10.1002/advs.202513319 (PMC12866690; doi:10.1002/advs.202513319)
Supplement: Supplementary file 2 — Supporting Information [file ADVS-13-e13319-s002.zip › advs72713-sup-0002-data/Graph raw data.xlsx]

## Sheet: Fig. 1E
Replicate	WT	Stx3f/f(HRGP-Cre)
1	118.452	82.0569
2	84.5426	47.1396
3	97.0058	86.8205
4	98.7961	47.5844
5	87.5958	85.2237
6	113.608	60.2451

## Sheet: Fig. 2A
WT Scotopic	time	P15 amplitude	P30 amplitude	P60 amplitude	P90 amplitude		Stx3f/f (HRGP-Cre) Scotopic	time	P15 amplitude	P30 amplitude	P60 amplitude	P90 amplitude
	-20	-10.9569	43.9438	1.16814	-13.1612			-20	-13.2609	-10.9569	-10.4696	9.18573
	-19.5	-13.5777	46.4022	1.47274	-13.7072			-19.5	-16.0877	-13.5777	-12.4579	9.87388
	-19	-16.4422	46.0301	1.93534	-13.7062			-19	-19.3781	-16.4422	-14.1106	10.2024
	-18.5	-19.5795	45.5078	2.13189	-13.5924			-18.5	-22.1895	-19.5795	-15.4958	9.62751
	-18	-22.7083	40.4876	1.84652	-13.2966			-18	-24.3257	-22.7083	-17.0147	8.71045
	-17.5	-25.0466	40.1384	1.3708	-12.9587			-17.5	-25.7219	-25.0466	-18.4101	7.98721
	-17	-19.7221	42.3302	1.99336	-14.3082			-17	-21.6263	-19.7221	-15.4402	9.93408
	-16.5	-22.1364	44.0047	2.47919	-11.6519			-16.5	-24.9962	-22.1364	-17.2028	9.00482
	-16	-24.5644	44.9581	2.31785	-11.4455			-16	-27.0563	-24.5644	-17.7346	8.19357
	-15.5	-26.4682	43.6953	1.25404	-13.2751			-15.5	-27.7104	-26.4682	-19.036	7.13857
	-15	-28.2541	44.5339	0.438872	-13.4416			-15	-26.9656	-28.2541	-20.4062	6.89741
	-14.5	-29.1347	45.6918	-0.25851	-13.6296			-14.5	-25.9764	-29.1347	-20.6408	6.75478
	-14	-28.766	44.7985	-2.99732	-14.3292			-14	-24.6979	-28.766	-20.5421	5.3082
	-13.5	-27.3331	44.3049	-7.08356	-12.0354			-13.5	-23.6872	-27.3331	-19.595	1.75814
	-13	-25.8668	43.1507	-9.71298	-9.39468			-13	-22.3731	-25.8668	-17.4541	-1.89045
	-12.5	-24.4016	43.3051	-10.3436	-9.97901			-12.5	-19.6988	-24.4016	-15.7434	-2.92836
	-12	-21.0135	44.7406	-9.40219	-10.6946			-12	-17.9389	-21.0135	-14.7719	-2.64638
	-11.5	-20.213	44.4449	-8.89692	-9.57892			-11.5	-16.8494	-20.213	-13.598	-3.66084
	-11	-23.4171	44.7104	-9.64964	-9.32273			-11	-16.4867	-23.4171	-13.1189	-4.90355
	-10.5	-24.0356	44.3324	-8.84999	-8.20005			-10.5	-16.6376	-24.0356	-12.3056	-4.23286
	-10	-23.3191	43.8693	-7.39315	-6.54154			-10	-15.4758	-23.3191	-10.7175	-5.96138
	-9.5	-22.4159	44.389	-8.96269	-6.64969			-9.5	-14.5884	-22.4159	-11.0841	-8.16928
	-9	-18.1024	44.6459	-11.3309	-3.97954			-9	-15.0033	-18.1024	-11.6966	-8.6049
	-8.5	-14.2569	45.2165	-12.3586	-1.29567			-8.5	-16.3639	-14.2569	-10.145	-10.6415
	-8	-13.5293	46.0898	-12.768	-1.72398			-8	-17.8021	-13.5293	-8.35547	-13.2384
	-7.5	-13.7767	46.5587	-10.2417	-2.51541			-7.5	-18.3429	-13.7767	-7.11954	-16.0483
	-7	-12.9588	45.32	-4.83067	-4.81828			-7	-18.9792	-12.9588	-5.56736	-17.1814
	-6.5	-12.8419	43.9085	-1.91807	-10.3677			-6.5	-20.9491	-12.8419	-6.79407	-16.1604
	-6	-15.3224	43.0868	-3.04734	-17.4654			-6	-24.085	-15.3224	-8.86388	-14.6817
	-5.5	-17.6588	46.7133	-7.23882	-21.5261			-5.5	-27.5793	-17.6588	-8.81229	-12.4501
	-5	-19.6769	44.0707	-12.3939	-22.9679			-5	-31.0499	-19.6769	-11.3374	-10.2202
	-4.5	-22.9778	42.3362	-15.8339	-21.7506			-4.5	-33.5614	-22.9778	-13.82	-8.09943
	-4	-27.5224	41.2639	-18.1571	-18.6293			-4	-35.5381	-27.5224	-12.3994	-7.57848
	-3.5	-31.1652	43.297	-22.1103	-17.104			-3.5	-37.4456	-31.1652	-12.2523	-9.41352
	-3	-30.8348	49.838	-27.8273	-15.5012			-3	-36.9947	-30.8348	-14.5239	-10.2099
	-2.5	-30.187	57.3581	-31.8306	-12.4983			-2.5	-36.648	-30.187	-18.4005	-10.6164
	-2	-31.9204	62.2136	-35.8308	-10.6101			-2	-38.2667	-31.9205	-22.7373	-12.5735
	-1.5	-32.8688	65.3282	-42.7808	-12.3579			-1.5	-40.634	-32.8688	-24.5234	-15.6505
	-1	-35.2573	65.3007	-47.2634	-16.9792			-1	-44.1564	-35.2573	-25.6088	-22.708
	-0.5	-40.0791	63.5031	-47.4354	-22.09			-0.5	-47.1451	-40.0791	-28.5545	-30.9171
	0	-42.3354	61.3702	-49.4803	-26.3936			0	-49.6678	-42.3354	-32.023	-35.0891
	0.5	-43.0427	57.5428	-53.5888	-30.5602			0.5	-51.3381	-43.0427	-34.9988	-36.1066
	1	-45.1838	52.5905	-60.7209	-33.7366			1	-51.1783	-45.1838	-37.7225	-37.7381
	1.5	-46.7905	49.2945	-56.009	-38.626			1.5	-52.4281	-46.7905	-38.8057	-39.4629
	2	-48.2114	44.6714	-44.545	-43.816			2	-55.0344	-48.2114	-39.9347	-36.6681
	2.5	-51.7861	40.5642	-48.524	-42.3681			2.5	-56.2496	-51.7861	-39.7673	-30.8173
	3	-55.3408	45.6631	-46.9413	-38.7519			3	-58.4376	-55.3408	-36.0786	-26.1051
	3.5	-56.3945	53.5917	-43.9617	-38.7479			3.5	-59.7373	-56.3945	-34.181	-29.7567
	4	-55.6315	57.4567	-62.6302	-51.4802			4	-58.8187	-55.6315	-38.051	-51.5439
	4.5	-60.188	51.0394	-111.758	-94.0512			4.5	-64.1043	-60.188	-52.3847	-103.536
	5	-85.8273	16.9398	-198.701	-166.674			5	-87.9346	-85.8274	-86.1792	-187.847
	5.5	-142.797	-52.9926	-302.101	-252.185			5.5	-137.141	-142.797	-147.873	-276.401
	6	-223.784	-144.431	-383.22	-322.005			6	-205.419	-223.784	-230.684	-334.162
	6.5	-311.961	-233.706	-421.605	-350.379			6.5	-279.296	-311.961	-307.726	-354.991
	7	-383.607	-294.789	-426.925	-344.097			7	-336.763	-383.607	-355.313	-351.192
	7.5	-418.412	-314.91	-413.906	-323.449			7.5	-360.385	-418.412	-365.915	-332.774
	8	-422.327	-309.2	-392.406	-299.167			8	-354.792	-422.327	-346.531	-308.367
	8.5	-409.952	-295.952	-370.89	-274.519			8.5	-334.224	-409.952	-316.931	-284.027
	9	-388.285	-281.132	-351.767	-252.095			9	-309.357	-388.285	-291.498	-262.656
	9.5	-365.214	-267.144	-334.65	-233.57			9.5	-287.747	-365.214	-272.481	-243.88
	10	-347.813	-254.074	-320.591	-217.414			10	-272.334	-347.813	-259.114	-225.318
	10.5	-334.397	-240.214	-309.904	-204.996			10.5	-260.491	-334.397	-248.596	-207.453
	11	-321.066	-225.858	-301.299	-195.395			11	-250.143	-321.066	-239.569	-194.117
	11.5	-311.159	-211.009	-292.707	-186.466			11.5	-241.432	-311.159	-230.187	-185.508
	12	-303.991	-195.527	-281.668	-177.724			12	-234.146	-303.991	-217.029	-177.072
	12.5	-298.068	-183.589	-271.934	-167.423			12.5	-229.586	-298.068	-205.155	-171.403
	13	-294.363	-171.455	-264.414	-157.052			13	-227.21	-294.363	-199.223	-171.479
	13.5	-288.013	-151.845	-259.586	-151.258			13.5	-221.266	-288.013	-192.618	-170.292
	14	-277.681	-134.138	-258.492	-149.639			14	-211.832	-277.681	-183.005	-167.167
	14.5	-268.185	-122.147	-254.754	-147.999			14.5	-204.82	-268.185	-174.842	-167.477
	15	-260.528	-111.857	-250.584	-146.033			15	-200.487	-260.528	-168.782	-169.261
	15.5	-253.839	-108.084	-248.333	-145.395			15.5	-194.11	-253.839	-164.112	-169.835
	16	-252.154	-113.685	-245.478	-142.193			16	-189.501	-252.154	-163.483	-171.698
	16.5	-254.323	-120.346	-245.739	-130.131			16.5	-189.182	-254.323	-165.823	-169.722
	17	-252.803	-119.627	-248.67	-106.48			17	-187.647	-252.803	-167.985	-157.283
	17.5	-249.13	-108.811	-249.398	-71.5479			17.5	-186.815	-249.13	-171.707	-139.01
	18	-250.007	-82.4186	-243.589	-32.4805			18	-189.079	-250.008	-176.942	-115.51
	18.5	-251.846	-42.0503	-223.218	1.18765			18.5	-191.514	-251.846	-181.226	-86.4298
	19	-247.336	3.46504	-188.339	23.0648			19	-189.015	-247.336	-184.069	-63.338
	19.5	-236.404	43.2465	-147.965	32.3825			19.5	-175.334	-236.404	-183.812	-53.4525
	20	-216.671	66.5697	-107.708	30.6447			20	-149.386	-216.671	-175.306	-50.7106
	20.5	-185.39	74.7596	-73.6613	13.3179			20.5	-114.877	-185.39	-153.963	-53.5866
	21	-145.172	73.7998	-49.0961	-18.3987			21	-72.6674	-145.172	-120.055	-63.8689
	21.5	-101.52	56.3902	-35.5312	-55.6548			21.5	-27.8935	-101.52	-80.7525	-81.093
	22	-60.2239	19.9012	-34.8944	-89.9137			22	8.15672	-60.2239	-47.3501	-106.89
	22.5	-23.4744	-25.0645	-45.0338	-107.025			22.5	31.3712	-23.4744	-26.4184	-136.625
	23	3.72489	-71.0155	-67.6612	-88.6512			23	41.3366	3.72489	-17.1054	-159.536
	23.5	16.6973	-99.9476	-101.574	-27.2418			23.5	37.7862	16.6973	-16.7747	-166.028
	24	16.4402	-81.2159	-138.074	58.7944			24	23.2034	16.4402	-24.7875	-150.451
	24.5	6.72588	-2.00083	-172.569	135.057			24.5	1.39535	6.72588	-38.7099	-112.153
	25	-11.4322	113.464	-196.028	186.111			25	-25.2687	-11.4322	-55.1838	-57.7163
	25.5	-40.3974	225.184	-188.884	215.297			25.5	-57.7074	-40.3974	-75.7041	0.971478
	26	-78.6208	305.541	-143.303	221.829			26	-94.3002	-78.6208	-100.742	49.7338
	26.5	-119.086	344.952	-66.7399	207.58			26.5	-122.335	-119.086	-126.201	74.7447
	27	-146.231	348.675	24.837	176.109			27	-123.906	-146.231	-142.475	74.0222
	27.5	-140.821	324.282	103.703	125.238			27.5	-89.3871	-140.821	-136.2	52.9956
	28	-98.0531	272.136	153.032	63.1497			28	-17.9166	-98.0531	-98.3485	12.6702
	28.5	-24.8991	192.531	175.334	19.6077			28.5	74.4418	-24.8991	-27.4642	-41.1575
	29	64.7983	96.3842	168.561	20.1114			29	155.919	64.7983	62.8997	-94.9503
	29.5	146.357	20.2254	129.274	57.0031			29.5	209.948	146.357	150.412	-128.881
	30	208.927	4.06857	67.1953	105.975			30	239.599	208.927	216.897	-125.559
	30.5	254.172	52.4962	-4.34445	158.351			30.5	248.678	254.172	251.654	-82.5394
	31	275.375	146.441	-58.3464	209.962			31	238.358	275.375	252.997	-11.2607
	31.5	274.4	251.585	-58.883	246.505			31.5	211.363	274.4	225.728	62.8486
	32	257.839	331.31	-15.9237	265.512			32	173.758	257.839	178.334	114.58
	32.5	224.222	373.774	25.2036	270.477			32.5	127.672	224.222	119.544	136.656
	33	173.334	386.198	69.627	260.735			33	71.5621	173.334	56.6604	133.741
	33.5	111.711	379.718	151.283	239.906			33.5	15.4841	111.711	-0.670555	114.826
	34	53.5988	359.026	235.838	212.24			34	-23.2478	53.5988	-38.423	90.2783
	34.5	9.28396	321.608	266.915	183.681			34.5	-36.2752	9.28396	-47.2174	58.4908
	35	-12.2093	274.885	263.245	161.329			35	-21.4527	-12.2093	-23.0314	18.2512
	35.5	-3.93821	229.375	261.655	147.975			35.5	17.169	-3.93821	29.3718	-18.6848
	36	29.5432	194.249	253.318	149.321			36	69.6226	29.5432	97.8438	-42.4409
	36.5	79.4686	178.518	229.755	168.664			36.5	123.87	79.4686	165.195	-48.2497
	37	134.812	183.663	196.806	196.821			37	168.374	134.812	212.986	-34.5694
	37.5	186.99	209.412	162.494	228.548			37.5	201.67	186.99	242.673	-4.30605
	38	227.625	244.276	129.795	261.244			38	223.215	227.625	259.601	34.3558
	38.5	252.144	276.666	98.6751	287.847			38.5	230.365	252.144	255.501	71.2537
	39	267.252	306.451	75.2844	306.581			39	228.907	267.252	228.325	102.767
	39.5	274.935	328.425	62.6449	316.685			39.5	220.708	274.935	189.032	125.468
	40	272.799	339.08	60.609	316.091			40	205.384	272.799	148.637	134.169
	40.5	261.855	340.365	67.7996	309.284			40.5	182.79	261.855	111.25	132.251
	41	245.172	337.091	86.3387	302.723			41	155.198	245.172	79.0807	123.224
	41.5	226.558	332.926	112.939	296.253			41.5	133.346	226.558	55.9245	110.798
	42	204.418	325.008	139.369	290.269			42	115.874	204.418	41.7883	101.33
	42.5	178.884	316.649	162.784	289.046			42.5	98.9196	178.884	36.2803	94.3183
	43	157.076	310.992	180.037	290.667			43	88.1833	157.076	42.2126	89.8027
	43.5	139.918	308.711	191.779	291.649			43.5	82.2908	139.918	55.676	89.7607
	44	127.952	311.886	199.418	294.122			44	79.9169	127.952	70.4755	92.636
	44.5	124.377	318.292	200.017	298.952			44.5	82.3821	124.377	86.7639	97.5651
	45	122.766	326.239	192.44	305.269			45	85.2897	122.766	104.145	104.064
	45.5	121.441	331.307	180.714	312.586			45.5	89.7061	121.441	118.308	108.54
	46	121.638	335.208	170.615	320.743			46	95.7148	121.638	123.244	113.714
	46.5	124.627	344.714	162.904	328.825			46.5	102.394	124.627	120.351	124.411
	47	133.562	355.131	154.779	333.391			47	112.866	133.562	116.401	132.34
	47.5	144.509	360.661	150.515	333.881			47.5	123.131	144.509	110.544	134.902
	48	155.927	363.866	152.317	331.772			48	132.494	155.927	101.464	137.842
	48.5	167.601	367.795	153.938	327.557			48.5	141.08	167.601	93.8007	139.212
	49	177.911	370.468	156.149	322.887			49	148.272	177.911	89.1222	138.953
	49.5	183.879	368.671	161.726	319.691			49.5	152.669	183.879	87.7142	139.054
	50	186.309	362.878	167.838	318.216			50	148.863	186.309	90.6472	138.288
	50.5	188.907	360.485	172.505	318.148			50.5	143.938	188.907	93.5855	141.495
	51	190.141	360.914	176.585	321.199			51	141.599	190.141	93.9371	149.456
	51.5	190.174	359.346	182.115	327.722			51.5	138.089	190.174	95.8344	153.1
	52	190.266	359.262	188.196	335.275			52	135.214	190.266	102.37	153.985
	52.5	190.474	361.282	191.893	340.313			52.5	133.506	190.474	108.113	157.237
	53	188.441	364.085	195.75	343.327			53	132.519	188.441	110.529	159.034
	53.5	184.569	370.283	201.464	345.082			53.5	131.427	184.569	110	161.188
	54	186.827	382.12	207.487	341.298			54	134.076	186.827	110.764	169.045
	54.5	190.876	390.562	213.885	335.511			54.5	137.374	190.876	118.49	175.922
	55	187.33	392.051	220.129	332.762			55	135.123	187.33	125.676	175.193
	55.5	182.287	393.458	225.256	329.269			55.5	132.426	182.287	129.431	173.054
	56	178.625	393.846	228.628	325.229			56	131.076	178.625	131.413	172.038
	56.5	173.732	393.359	231.711	323.99			56.5	130.291	173.732	131.041	170.141
	57	171.423	393.915	234.276	325.297			57	130.501	171.423	131.57	169.735
	57.5	172.252	396.375	236.551	329.475			57.5	130.182	172.252	131.504	172.195
	58	175.186	403.246	238.631	335.317			58	131.719	175.186	129.165	177.922
	58.5	180.577	410.825	238.945	341.897			58.5	138.062	180.577	129.551	185.232
	59	184.27	413.452	240.494	349.433			59	143.021	184.27	129.981	189.689
	59.5	185.951	414.449	244.119	356.006			59.5	143.917	185.951	124.947	191.242
	60	188.035	416.398	246.881	360.327			60	145.878	188.035	119.709	191.919
	60.5	190.464	417.39	248.768	359.57			60.5	148.517	190.464	118.827	190.628
	61	193.375	418.534	249.883	354.685			61	149.22	193.375	118.069	187.7
	61.5	196.429	418.182	249.132	349.879			61.5	148.034	196.429	116.995	185.13
	62	197.134	413.339	247.679	342.976			62	147.485	197.134	120.103	179.398
	62.5	194.777	404.681	246.796	335.557			62.5	146.048	194.777	120.951	169.021
	63	197.262	398.863	248.171	329.587			63	144.45	197.262	116.036	161.334
	63.5	204.819	399.904	251.159	321.809			63.5	147.913	204.819	112.577	158.43
	64	208.951	401.768	250.849	316.049			64	151.728	208.951	111.554	156.272
	64.5	210.815	403.839	248.688	315.628			64.5	151.096	210.815	112.004	153.674
	65	214.543	406.63	248.671	317.84			65	150.625	214.543	110.727	153.431
	65.5	216.479	407.772	249.918	322.303			65.5	151.95	216.479	107.532	154.11
	66	213.276	407.422	250.588	327.185			66	150.953	213.276	107.333	150.368
	66.5	209.551	404.26	250.096	328.298			66.5	147.83	209.551	109.224	145.036
	67	208.024	402.368	249.654	329.509			67	144.602	208.024	111.879	142.835
	67.5	207.702	403.178	248.02	333.472			67.5	143.238	207.702	115.409	142.119
	68	208.057	402.118	248.35	335.676			68	144.266	208.057	117.324	141.243
	68.5	208.652	400.84	252.656	335.192			68.5	145.137	208.652	116.132	140.872
	69	207.613	401.6	252.745	333.152			69	144.904	207.613	116.493	141.082
	69.5	205.03	401.907	250.473	330.484			69.5	143.526	205.03	118.614	143.225
	70	201.941	400.773	251.591	327.689			70	143.245	201.941	118.046	146.512
	70.5	198.142	402.217	253.309	323.603			70.5	142.563	198.142	115.337	149.278
	71	196.162	405.755	256.125	320.361			71	141.343	196.162	115.703	154.118
	71.5	191.849	405.335	258.508	321.207			71.5	139.052	191.849	121.684	158.191
	72	181.805	400.812	259.851	323.914			72	131.565	181.805	126.787	157.266
	72.5	172.943	395.576	263.198	326.384			72.5	125.675	172.943	128.459	156.142
	73	170.555	388.164	265.728	329.278			73	123.704	170.555	130.446	155.887
	73.5	170.691	378.904	266.159	331.256			73.5	120.335	170.691	131.769	153.414
	74	174.941	375.024	268.195	332.435			74	120.601	174.941	132.398	152.014
	74.5	189.67	374.894	271.276	333.156			74.5	131.211	189.67	133.822	153.894
	75	205.132	373.233	272.218	332.732			75	141.649	205.132	135.781	154.689
	75.5	211.412	373.637	273.25	329.503			75.5	144.249	211.412	137.468	150.718
	76	209.899	373.593	274.198	320.958			76	145.638	209.899	138.395	146.263
	76.5	206.644	372.073	273.905	310.698			76.5	145.929	206.644	138.927	144.047
	77	205.121	371.425	272.782	300.75			77	145.197	205.121	139.577	142.812
	77.5	203.94	370.995	268.096	289.88			77.5	145.999	203.94	139.583	142.352
	78	203.292	370.173	261.109	281.874			78	145.68	203.292	138.001	140.204
	78.5	203.211	369.99	256.333	279.938			78.5	143.255	203.211	136.572	136.906
	79	200.474	368.871	252.184	281.947			79	139.748	200.474	136.03	133.637
	79.5	193.607	367.559	246.482	286.932			79.5	136.406	193.607	134.576	130.347
	80	188.643	365.88	243.099	295.015			80	135.114	188.643	130.348	129.219
	80.5	186.865	365.079	241.854	303.5			80.5	132.426	186.865	127.386	130.511
	81	183.092	364.553	239.126	312.511			81	127.983	183.092	126.588	132.12
	81.5	180.683	362.958	235.263	320.8			81.5	125.574	180.683	124.793	133.694
	82	177.844	359.729	232.314	324.496			82	120.546	177.844	125.406	136.081
	82.5	170.347	347.138	229.839	325.85			82.5	113.792	170.347	128.199	137.592
	83	163.169	335.129	226.492	325.071			83	109.308	163.169	131.115	134.574
	83.5	158.06	326.553	224.001	319.335			83.5	105.77	158.06	132.547	129.116
	84	153.698	318.906	224.739	312.685			84	103.677	153.698	130.242	126.775
	84.5	148.25	312.827	225.208	308.264			84.5	99.0001	148.25	128.211	127.283
	85	144.308	307.783	222.458	302.253			85	92.8652	144.308	127.293	129.799
	85.5	142.258	300.844	222.19	294.937			85.5	90.0738	142.258	126.021	132.628
	86	139.493	295.866	224.461	289.851			86	88.4612	139.493	128.329	132.801
	86.5	137.267	293.884	224.851	286.086			86.5	84.7212	137.267	132.03	131.618
	87	135.373	290.356	224.589	281.207			87	81.3106	135.373	130.7	130.691
	87.5	135.762	291.13	224.445	278.041			87.5	80.396	135.762	127.957	131.793
	88	138.96	294.989	224.987	280.008			88	78.9478	138.96	127.874	132.152
	88.5	138.223	290.251	226.39	283.841			88.5	74.4547	138.223	128.027	128.483
	89	135.713	285.891	229.453	289.774			89	67.97	135.713	128.663	124.478
	89.5	136.4	287.365	233.314	296.345			89.5	63.5979	136.4	130.548	120.935
	90	134.972	285.716	232.529	299.502			90	61.4538	134.972	132.075	117.243
	90.5	134.255	282.135	229.308	301.258			90.5	60.8834	134.255	133.738	114.292
	91	138.625	281.929	229.052	304.433			91	62.0819	138.625	135.701	116.843
	91.5	142.51	281.839	230.272	308.934			91.5	64.7572	142.51	136.882	123.886
	92	143.251	278.906	229.607	311.481			92	66.9822	143.251	141.769	127.87
	92.5	142.7	275.734	227.584	311.964			92.5	65.6748	142.7	148.45	129.763
	93	143.017	272.663	226.923	311.643			93	63.9064	143.017	150.836	130.378
	93.5	143.392	270.019	225.591	310.824			93.5	63.0349	143.392	152.503	129.14
	94	142.554	267.399	220.887	308.83			94	61.3978	142.554	154.914	126.403
	94.5	142.112	262.635	215.273	304.207			94.5	61.8536	142.112	158	123.763
	95	140.35	258.167	210.496	299.981			95	63.9201	140.35	159.309	121.893
	95.5	137.16	255.673	206.092	297.629			95.5	63.7081	137.16	154.829	116.792
	96	131.961	251.579	204.026	295.796			96	60.0696	131.961	143.892	111.029
	96.5	126.295	248.648	201.178	295.588			96.5	56.9961	126.295	126.148	110.901
	97	126.435	251.733	195.599	297.702			97	56.5466	126.435	110.271	115.365
	97.5	126.063	254.532	192.165	300.056			97.5	54.9503	126.063	105.944	118.417
	98	122.001	255.102	189.137	301.734			98	52.2528	122.001	108.518	116.734
	98.5	120.792	257.003	184.982	303.426			98.5	49.7672	120.792	109.805	115.302
	99	118.333	254.858	181.988	301.576			99	46.883	118.333	111.648	116.936
	99.5	111.899	249.698	179.667	293.806			99.5	43.7335	111.899	114.243	118.945
	100	107.59	245.685	177.231	286.676			100	41.8188	107.59	115.301	122.052
	100.5	106.049	241.982	172.226	282.624			100.5	41.4509	106.049	116.124	126.942
	101	104.504	239.549	166.889	275.824			101	41.6827	104.504	112.633	133.498
	101.5	102.74	235.557	164.215	269.171			101.5	42.5134	102.74	107.662	139.643
	102	103.369	230.921	160.114	268.295			102	45.0923	103.369	106.433	143.189
	102.5	106.417	228.344	155.859	270.003			102.5	49.2028	106.417	103.115	146.239
	103	108.131	226.789	154.745	271.813			103	52.2344	108.131	98.5473	148.543
	103.5	110.292	225.742	154.681	273.91			103.5	53.6642	110.292	97.6323	148.749
	104	113.254	225.537	154.458	276.749			104	55.5377	113.254	97.1202	148.991
	104.5	115.957	225.087	154.543	280.726			104.5	57.3079	115.957	96.0034	148.39
	105	119.142	223.204	155.409	283.875			105	57.4768	119.142	96.8616	146.79
	105.5	118.703	221.612	158.16	285.914			105.5	57.2164	118.703	97.1366	145.417
	106	116.085	218.186	159.963	288.273			106	57.0021	116.085	95.5461	144.882
	106.5	113.202	213.317	157.893	287.622			106.5	55.5028	113.202	93.8721	144.297
	107	111.381	213.601	157.347	283.029			107	55.2238	111.381	90.6827	143.125
	107.5	114.523	219.137	158.507	277.574			107.5	59.189	114.523	85.4995	147.398
	108	117.874	221.878	157.373	272.243			108	62.2261	117.874	82.8608	153.666
	108.5	118.23	221.402	156.696	266.868			108.5	62.5778	118.23	84.0738	156.595
	109	117.309	222.348	155.101	261.973			109	63.8209	117.309	82.9199	157.491
	109.5	115.74	224.116	152.049	258.076			109.5	64.3758	115.74	77.8093	154.558
	110	113.338	223.258	149.446	252.899			110	62.9832	113.338	73.1633	149.27
	110.5	110.908	221.173	143.351	248.688			110.5	61.4211	110.908	70.4622	145.956
	111	108.721	221.642	135.513	246.253			111	58.5501	108.721	68.3702	143.117
	111.5	105.866	220.443	130.68	243.012			111.5	56.4433	105.866	64.7101	137.512
	112	102.707	216.802	126.99	239.66			112	54.8831	102.707	62.0278	132.579
	112.5	99.1568	211.69	121.968	235.78			112.5	49.9935	99.1568	61.2694	128.166
	113	95.1168	205.006	117.358	233.416			113	45.2009	95.1168	57.5121	122.163
	113.5	93.7469	201.625	113.697	232.915			113.5	43.0925	93.7469	52.738	120.359
	114	94.597	202.461	110.581	230.484			114	41.9093	94.597	48.4423	123.474
	114.5	92.5763	201.02	110.325	225.385			114.5	37.5053	92.5763	42.057	125.579
	115	90.2716	196.171	109.311	220.522			115	31.3838	90.2716	36.1876	127.743
	115.5	89.6544	193.281	106.463	219.048			115.5	28.8261	89.6544	32.4337	129.198
	116	87.0768	189.22	106.29	218.304			116	26.5126	87.0768	28.9115	127.505
	116.5	83.9012	185.932	105.09	214.214			116.5	22.8419	83.9012	24.7225	126.562
	117	81.3429	188.364	101.885	208.801			117	20.784	81.3429	20.5988	125.592
	117.5	77.9726	188.412	98.9427	204.646			117.5	19.1948	77.9726	17.2069	124.727
	118	74.8256	185.977	94.8073	204.328			118	16.3601	74.8256	14.3629	125.941
	118.5	72.037	187.387	91.2605	207.215			118.5	14.1606	72.037	12.8911	126.898
	119	70.9241	190.043	90.818	207.429			119	13.5142	70.9241	11.3656	127.429
	119.5	70.796	191.276	90.4932	206.838			119.5	12.518	70.796	9.59221	127.856
	120	69.108	192.554	88.3531	207.487			120	10.7528	69.108	7.91341	128.167
	120.5	68.3553	196.023	87.8774	205.309			120.5	10.33	68.3553	4.63967	129.134
	121	69.3869	198.382	87.8275	203.238			121	11.5441	69.3869	3.75016	132.284
	121.5	69.4503	198.141	86.8773	205.139			121.5	12.3284	69.4503	7.18823	136.339
	122	69.4893	196.767	87.9292	207.266			122	14.3491	69.4893	10.4726	138.328
	122.5	69.1418	191.672	88.1127	207.815			122.5	14.8256	69.1418	9.93351	140.95
	123	65.6242	185.383	86.5693	208.818			123	12.3741	65.6242	9.10059	143.864
	123.5	62.8198	181.447	87.8018	210.62			123.5	10.4419	62.8198	9.93001	144.944
	124	64.4608	179.014	87.6733	211.022			124	9.63479	64.4608	6.35001	147.219
	124.5	68.9063	178.66	84.6417	206.481			124.5	11.98	68.9063	1.98514	150.424
	125	72.7576	177.457	82.8995	199.62			125	14.8908	72.7576	2.46654	152.157
	125.5	75.4902	173.249	79.533	193.3			125.5	15.7036	75.4902	4.0744	153.57
	126	77.5435	170.202	74.1555	186.278			126	16.4422	77.5435	4.90118	154.75
	126.5	76.662	170.231	68.8805	178.847			126.5	16.8187	76.662	4.70259	152.58
	127	74.8542	170.176	63.4719	169.686			127	15.4298	74.8542	3.13968	148.274
	127.5	74.4316	167.124	58.1331	159.292			127.5	15.6964	74.4316	1.73686	144.778
	128	72.8212	165.761	52.8558	151.749			128	16.4919	72.8212	0.745666	142.237
	128.5	71.1409	164.812	47.6685	147.38			128.5	13.7128	71.1409	-0.493614	138.334
	129	67.8554	160.913	41.5922	144.461			129	8.83435	67.8554	-1.13392	129.52
	129.5	60.0465	156.274	36.2772	143.783			129.5	3.71768	60.0465	-4.12295	119.237
	130	54.1044	153.634	31.1504	143.053			130	1.43083	54.1044	-8.21686	111.34
	130.5	50.8225	154.149	24.6938	139.232			130.5	-1.31676	50.8225	-9.41807	105.281
	131	45.7191	151.97	19.1728	136.44			131	-7.61145	45.7191	-12.8897	102.205
	131.5	41.9357	148.125	16.1908	136.085			131.5	-12.5346	41.9357	-20.3935	104.166
	132	38.8645	142.985	16.4181	133.663			132	-14.8377	38.8645	-24.594	105.941
	132.5	32.6723	135.773	16.7505	131.471			132.5	-17.1548	32.6723	-21.5758	107.177
	133	26.3992	131.9	15.6423	133.236			133	-20.4097	26.3992	-20.3122	130.392
	133.5	22.0099	130.142	13.6103	134.026			133.5	-22.3523	22.0099	-24.5808	167.322
	134	18.5082	127.481	11.9862	131.454			134	-23.4093	18.5082	-28.2672	178.099
	134.5	16.275	124.741	12.5489	131.729			134.5	-25.7532	16.275	-33.1132	169.434
	135	15.0597	124.111	11.7987	134.358			135	-26.6313	15.0597	-38.1374	166.325
	135.5	13.5068	125.497	8.96049	136.182			135.5	-25.4824	13.5068	-39.4234	158.638
	136	11.9708	126.211	6.40319	137.612			136	-25.9928	11.9708	-40.959	135.567
	136.5	11.8889	125.272	2.88994	135.976			136.5	-27.2519	11.8889	-43.0785	114.167
	137	12.4787	124.596	-0.57061	134.096			137	-27.5118	12.4787	-44.8501	109.016
	137.5	14.268	128.712	-2.4339	133.9			137.5	-26.7228	14.268	-48.3714	112.907
	138	17.9316	133.462	-4.99028	131.892			138	-23.7057	17.9316	-51.3848	116.404
	138.5	19.3827	128.227	-7.86312	128.596			138.5	-21.5288	19.3827	-51.7852	117.857
	139	17.8512	120.608	-9.49631	123.947			139	-22.0188	17.8512	-49.2576	118.788
	139.5	16.3475	118.376	-8.43703	119.316			139.5	-23.6009	16.3475	-46.095	120.514
	140	14.5478	115.57	-5.73919	114.867			140	-26.8604	14.5478	-45.287	120.56
	140.5	14.123	113.926	-4.91219	108.9			140.5	-28.5412	14.123	-47.0817	119.294
	141	15.8557	114.944	-3.55146	104.333			141	-25.9633	15.8557	-49.2309	120.271
	141.5	16.492	113.504	1.09912	100.695			141.5	-24.5504	16.492	-49.722	122.128
	142	16.637	110.562	6.24055	98.0459			142	-23.9561	16.637	-51.6141	123.021
	142.5	16.0951	110.044	7.99416	95.1508			142.5	-22.0018	16.0951	-55.7061	121.337
	143	15.1521	109.105	7.13805	89.0541			143	-22.4536	15.1521	-60.3218	117.799
	143.5	14.6432	106.333	5.58992	86.1154			143.5	-24.0669	14.6432	-65.4357	115.273
	144	13.6412	104.952	3.86833	85.2728			144	-25.341	13.6412	-70.5218	112.728
	144.5	12.2775	103.102	1.73008	81.4152			144.5	-27.7301	12.2775	-74.7849	108.39
	145	9.31592	99.1066	-2.50477	80.1479			145	-31.0735	9.31592	-76.5964	103.565
	145.5	4.73543	95.4046	-7.15988	80.2913			145.5	-36.1103	4.73543	-77.5155	99.4118
	146	-2.26425	89.4403	-10.3565	77.8443			146	-42.5503	-2.26425	-80.2693	94.8149
	146.5	-10.1648	83.4764	-14.3089	75.6388			146.5	-46.9583	-10.1648	-84.2036	91.3012
	147	-16.2231	81.1023	-18.5722	74.7081			147	-50.4495	-16.2231	-87.7056	91.434
	147.5	-22.0019	78.3878	-21.635	73.5124			147.5	-54.3272	-22.0019	-90.5291	93.9916
	148	-26.2657	76.3502	-22.2313	73.4749			148	-55.8058	-26.2657	-94.6197	96.403
	148.5	-28.4903	74.6884	-20.8215	75.312			148.5	-57.6659	-28.4903	-97.8105	97.876
	149	-34.0348	72.6213	-20.1502	75.8583			149	-62.0634	-34.0348	-97.6308	96.7753
	149.5	-41.632	72.4638	-19.97	75.2123			149.5	-64.8593	-41.632	-96.2763	92.6053
	150	-45.4195	71.4053	-19.3018	73.2094			150	-64.9255	-45.4195	-95.7017	90.637
	150.5	-47.2862	68.9433	-17.6766	68.5459			150.5	-65.5272	-47.2862	-97.8942	91.2127
	151	-49.0487	70.4652	-17.5618	62.9879			151	-66.5826	-49.0487	-103.256	89.659
	151.5	-49.7347	73.5909	-18.8884	57.637			151.5	-66.0593	-49.7347	-109.341	88.0773
	152	-49.3546	75.4121	-19.4009	52.4659			152	-64.3329	-49.3546	-113.195	87.239
	152.5	-48.2058	78.9921	-18.4062	48.1033			152.5	-61.6578	-48.2058	-114.458	85.4299
	153	-46.6033	79.0035	-16.9498	45.9985			153	-58.772	-46.6033	-114.981	85.3177
	153.5	-45.1815	75.3648	-19.455	43.4831			153.5	-55.3746	-45.1815	-117.975	87.2497
	154	-42.5069	73.7735	-22.6978	39.7472			154	-51.107	-42.5069	-122.447	90.134
	154.5	-36.926	71.5756	-22.787	38.9919			154.5	-46.43	-36.926	-124.733	94.4035
	155	-32.883	65.6286	-24.3474	40.7177			155	-43.5264	-32.883	-126.172	97.4772
	155.5	-31.7642	57.8984	-25.6948	43.5851			155.5	-42.6791	-31.7642	-127.865	97.7381
	156	-31.1713	54.3124	-23.9201	46.2683			156	-41.4005	-31.1713	-127.412	97.8326
	156.5	-30.4306	52.1266	-24.1561	47.5491			156.5	-40.3968	-30.4306	-125.087	97.3843
	157	-29.153	47.8313	-24.933	50.5415			157	-39.6481	-29.153	-124.313	96.2918
	157.5	-26.5653	47.4308	-23.5084	56.0855			157.5	-37.0513	-26.5654	-125.376	97.5332
	158	-23.672	50.737	-21.806	60.0378			158	-33.7226	-23.672	-125.789	98.7765
	158.5	-22.8046	51.6435	-17.8816	62.7217			158.5	-34.5695	-22.8046	-125.345	94.628
	159	-22.1413	51.347	-13.3038	67.4379			159	-36.9548	-22.1413	-124.433	86.3269
	159.5	-21.6653	52.8696	-11.3378	72.7677			159.5	-39.7933	-21.6653	-123.554	82.233
	160	-23.4165	54.4485	-11.6968	77.2769			160	-45.3079	-23.4165	-125.252	82.0232
	160.5	-26.6664	53.2107	-13.6965	81.1715			160.5	-48.1785	-26.6664	-127.377	78.6921
	161	-29.2102	47.0196	-16.0755	81.2972			161	-48.548	-29.2102	-125.233	74.4973
	161.5	-31.5371	39.4332	-20.3659	77.3821			161.5	-50.3302	-31.5371	-121.998	72.0253
	162	-34.6035	33.4713	-25.6107	73.5126			162	-52.3159	-34.6035	-121.667	68.2624
	162.5	-36.5661	25.0959	-27.2596	69.3916			162.5	-53.6735	-36.5661	-122.384	62.9746
	163	-38.9235	13.7105	-31.1575	65.0092			163	-55.8576	-38.9235	-124.472	59.9621
	163.5	-40.9387	6.58818	-39.6495	61.5642			163.5	-55.2911	-40.9387	-128.756	59.5327
	164	-39.9367	3.77241	-46.2765	57.0847			164	-50.2342	-39.9367	-134.072	59.0828
	164.5	-39.1386	-1.01595	-50.716	51.3158			164.5	-47.6996	-39.1386	-141.585	59.8861
	165	-39.2419	-4.17181	-51.8962	47.0171			165	-47.6211	-39.2419	-148.767	62.0437
	165.5	-41.5285	-5.42089	-51.0178	45.6424			165.5	-47.0327	-41.5285	-150.279	62.1353
	166	-47.3485	-9.17421	-50.3947	44.3149			166	-47.4897	-47.3485	-150.503	59.7676
	166.5	-51.7409	-11.1931	-48.5827	42.4962			166.5	-48.187	-51.7409	-152.424	55.3508
	167	-55.1111	-10.4951	-46.7099	43.1962			167	-49.6894	-55.1111	-152.499	52.4108
	167.5	-58.2817	-10.8179	-46.2313	44.1837			167.5	-50.6452	-58.2817	-152.671	52.0208
	168	-60.0793	-9.63087	-47.5195	47.8685			168	-51.0611	-60.0793	-155.183	51.4354
	168.5	-60.69	-6.42374	-48.7833	56.91			168.5	-53.4671	-60.69	-158.707	54.1491
	169	-59.8139	-6.30159	-49.2405	62.4355			169	-56.7272	-59.8139	-161.575	58.6393
	169.5	-58.9072	-7.92169	-50.2806	64.6316			169.5	-59.1606	-58.9072	-162.94	61.337
	170	-56.9094	-7.75795	-50.777	66.7158			170	-60.6403	-56.9094	-162.947	64.9932
	170.5	-55.4553	-6.04422	-51.2424	65.1877			170.5	-61.4475	-55.4553	-163.687	68.8003
	171	-54.4857	-1.57372	-52.7565	64.0915			171	-61.0828	-54.4857	-165.293	72.1318
	171.5	-51.2623	0.4599	-53.7858	63.7721			171.5	-60.633	-51.2623	-165.274	76.192
	172	-50.2463	-3.71064	-54.6276	60.2234			172	-60.6993	-50.2463	-164.282	80.0916
	172.5	-52.5581	-4.74701	-54.1793	56.4173			172.5	-62.0838	-52.5581	-162.983	82.8156
	173	-55.4783	-5.83363	-49.6161	55.6585			173	-65.2615	-55.4783	-161.187	81.7597
	173.5	-59.0722	-10.3065	-44.0084	55.225			173.5	-68.5871	-59.0722	-161.8	79.6621
	174	-61.0888	-6.81799	-40.3935	54.3593			174	-70.0493	-61.0888	-165.707	80.8128
	174.5	-61.0573	-1.72181	-38.9178	55.0681			174.5	-69.0002	-61.0573	-167.273	82.8793
	175	-62.3817	-5.02747	-38.272	54.6555			175	-68.7875	-62.3817	-165.051	81.9444
	175.5	-65.0254	-8.36341	-36.2558	52.5714			175.5	-70.1476	-65.0254	-164.153	78.4429
	176	-67.9145	-8.24966	-34.1003	52.4748			176	-69.4098	-67.9145	-164.083	74.9966
	176.5	-70.2267	-9.85951	-31.3199	54.5235			176.5	-67.6761	-70.2267	-163.471	73.1979
	177	-71.3555	-14.0557	-30.721	55.62			177	-68.7945	-71.3555	-163.397	70.9124
	177.5	-72.4362	-17.8177	-36.233	54.9944			177.5	-71.0125	-72.4362	-163.447	67.7643
	178	-72.6823	-21.1745	-43.6007	52.5556			178	-71.2909	-72.6823	-165.605	67.1517
	178.5	-73.5186	-25.7381	-50.6817	48.6922			178.5	-71.1217	-73.5186	-165.893	66.3301
	179	-75.5554	-30.0411	-58.4251	44.4836			179	-72.6169	-75.5554	-162.812	63.1938
	179.5	-77.7086	-34.8496	-67.1856	38.9723			179.5	-75.0308	-77.7086	-163.163	59.7644
	180	-80.332	-39.3624	-76.212	31.9234			180	-76.9312	-80.332	-164.628	57.6809
	180.5	-80.622	-41.3292	-81.9751	25.1106			180.5	-77.3303	-80.622	-164.252	58.1039
	181	-79.7783	-42.9222	-85.4372	19.9188			181	-77.5954	-79.7783	-165.251	57.6101
	181.5	-80.9439	-48.3963	-87.2691	16.0739			181.5	-79.0215	-80.9439	-169.14	53.9825
	182	-82.3382	-50.5686	-85.8003	12.7255			182	-80.7519	-82.3382	-172.261	50.2831
	182.5	-85.2738	-50.9664	-83.2271	9.39733			182.5	-84.3957	-85.2738	-173.855	44.2833
	183	-89.8219	-49.6936	-80.8201	6.38448			183	-88.6496	-89.8219	-176.135	35.6212
	183.5	-93.3896	-48.4444	-78.6837	3.56513			183.5	-89.4502	-93.3896	-177.947	27.6266
	184	-96.3031	-47.9265	-77.0002	0.985603			184	-88.8776	-96.3031	-179.706	21.2108
	184.5	-98.4935	-46.0555	-75.0903	-0.94264			184.5	-89.3482	-98.4935	-180.242	16.593
	185	-100.607	-45.2907	-72.7394	-1.98075			185	-89.0348	-100.607	-181.538	12.3872
	185.5	-102.253	-43.1286	-71.2872	-0.52402			185.5	-87.0442	-102.253	-184.217	10.1214
	186	-103.161	-40.7224	-71.6691	1.13108			186	-85.9713	-103.161	-183.864	12.2222
	186.5	-102.897	-32.1621	-72.7266	-0.00424			186.5	-86.9965	-102.898	-182.981	17.0385
	187	-101.844	-25.1011	-76.4722	-0.25189			187	-86.3969	-101.844	-182.657	23.3378
	187.5	-98.7539	-18.2184	-81.3872	1.55058			187.5	-82.4292	-98.7539	-181.289	32.5572
	188	-92.1383	-18.3284	-82.8903	2.32711			188	-77.8807	-92.1383	-179.214	42.0806
	188.5	-86.574	-23.5236	-83.9556	1.15711			188.5	-74.6106	-86.574	-176.036	47.4462
	189	-84.4617	-26.4654	-85.7268	-2.14653			189	-72.5804	-84.4617	-173.082	50.0523
	189.5	-84.1008	-27.29	-85.6315	-5.69631			189.5	-70.9498	-84.1008	-171.043	52.2555
	190	-85.0188	-29.5417	-83.3766	-8.86087			190	-71.143	-85.0188	-169.601	53.4412
	190.5	-85.6543	-29.522	-79.0144	-13.6521			190.5	-73.0841	-85.6543	-167.63	56.3595
	191	-83.4305	-26.5622	-71.4916	-17.6787			191	-70.8442	-83.4305	-164.792	60.9937
	191.5	-81.4559	-24.4052	-64.1674	-20.0434			191.5	-66.0795	-81.4559	-163.97	62.0905
	192	-80.9041	-24.2255	-58.5764	-23.7708			192	-63.422	-80.9041	-164.019	61.4477
	192.5	-79.0147	-26.3212	-51.7476	-26.5954			192.5	-61.6824	-79.0147	-161.574	61.9128
	193	-77.2656	-29.1079	-47.3865	-28.0321			193	-59.0864	-77.2656	-159.483	60.3689
	193.5	-77.0967	-29.8355	-47.1373	-31.4166			193.5	-56.2574	-77.0967	-159.814	56.9663
	194	-77.0134	-27.9071	-49.0379	-34.9548			194	-54.5075	-77.0134	-161.794	54.6349
	194.5	-76.8896	-27.0557	-53.6446	-37.613			194.5	-51.5923	-76.8896	-163.304	52.4665
	195	-76.7354	-26.7848	-58.6129	-37.2573			195	-47.7805	-76.7354	-160.42	50.4838
	195.5	-75.7244	-27.0191	-64.1037	-33.9652			195.5	-44.2039	-75.7244	-157.235	47.1322
	196	-76.378	-31.126	-72.8176	-32.0735			196	-42.0563	-76.378	-159.293	39.6288
	196.5	-77.9445	-34.2003	-81.9738	-29.5838			196.5	-41.1384	-77.9445	-164.911	32.8062
	197	-75.728	-34.195	-89.8134	-27.862			197	-38.2486	-75.728	-169.574	29.8542
	197.5	-72.865	-35.6793	-97.3937	-29.8869			197.5	-36.7731	-72.865	-171.123	27.5922
	198	-72.4448	-39.3407	-102.829	-33.7481			198	-37.7708	-72.4448	-174.319	25.1231
	198.5	-70.4227	-44.7181	-104.95	-37.9872			198.5	-37.3406	-70.4227	-177.276	24.5587
	199	-68.8077	-52.2409	-105.3	-41.7133			199	-36.2095	-68.8078	-177.125	24.4189
	199.5	-69.5974	-59.2193	-104.593	-44.1115			199.5	-34.9836	-69.5974	-179.095	22.8522
	200	-68.3418	-63.074	-101.812	-47.5402			200	-34.2862	-68.3418	-181.884	23.2187
	200.5	-66.3128	-65.3832	-97.4479	-52.4467			200.5	-33.6577	-66.3128	-182.347	25.5084
	201	-65.056	-69.3523	-93.5818	-55.2847			201	-32.5516	-65.056	-180.776	28.2759
	201.5	-63.1877	-73.8882	-90.4967	-56.6971			201.5	-31.9156	-63.1877	-179.139	33.0229
	202	-61.2253	-75.0442	-86.9705	-57.8165			202	-32.1844	-61.2254	-179.113	39.7769
	202.5	-59.5687	-75.2849	-83.0813	-57.4405			202.5	-33.1471	-59.5687	-179.357	47.8059
	203	-58.5794	-76.5895	-79.9474	-55.7756			203	-32.9356	-58.5794	-178.366	54.3663
	203.5	-57.6221	-78.112	-78.2186	-56.7549			203.5	-32.2023	-57.6221	-177.024	59.9218
	204	-55.8539	-78.7802	-77.4039	-59.0875			204	-30.7508	-55.8539	-175.543	67.6206
	204.5	-53.4444	-77.214	-76.7388	-59.0074			204.5	-27.4858	-53.4444	-173.925	75.3247
	205	-52.7647	-78.6184	-77.5335	-59.1228			205	-24.3101	-52.7647	-172.37	81.2074
	205.5	-54.7195	-85.5329	-79.9553	-59.923			205.5	-22.7211	-54.7195	-167.785	82.7537
	206	-57.049	-91.6815	-82.3116	-63.3224			206	-23.2164	-57.049	-160.442	78.266
	206.5	-59.604	-94.5712	-83.5444	-70.5785			206.5	-23.7012	-59.604	-154.41	73.1243
	207	-61.4306	-94.5345	-81.8128	-75.83			207	-21.8247	-61.4306	-152.227	70.3478
	207.5	-59.7634	-89.0804	-78.553	-77.8922			207.5	-19.2927	-59.7634	-152.305	70.7919
	208	-57.9401	-84.2477	-77.0431	-81.556			208	-15.9337	-57.9401	-150.379	72.8624
	208.5	-59.6781	-83.3103	-74.5529	-83.828			208.5	-13.2576	-59.6781	-145.589	73.1618
	209	-60.8331	-79.8558	-71.0637	-80.7862			209	-13.7388	-60.8331	-141.429	72.5504
	209.5	-59.4775	-74.6677	-69.5068	-77.8305			209.5	-14.2045	-59.4775	-140.125	70.9401
	210	-59.3898	-70.7975	-66.2951	-76.7848			210	-15.8864	-59.3898	-138.721	67.7216
	210.5	-60.3052	-66.3671	-59.7811	-76.0084			210.5	-20.0262	-60.3052	-139.812	63.929
	211	-58.9899	-61.6215	-56.0533	-78.5501			211	-22.0139	-58.9899	-144.242	60.8854
	211.5	-57.4132	-61.4756	-55.1546	-83.3797			211.5	-22.2812	-57.4132	-146.622	55.792
	212	-57.4077	-63.7686	-53.4179	-85.7867			212	-24.4184	-57.4077	-149.084	48.7854
	212.5	-58.5181	-66.6404	-52.7244	-88.6896			212.5	-28.696	-58.5181	-152.696	44.8443
	213	-60.0802	-70.7715	-56.5872	-92.9737			213	-32.431	-60.0802	-156.023	40.291
	213.5	-58.1809	-71.4195	-66.3737	-95.2665			213.5	-31.5973	-58.1809	-158.034	34.6477
	214	-54.5387	-71.0791	-76.0662	-96.7364			214	-27.8729	-54.5387	-157.088	33.7511
	214.5	-51.8817	-71.1488	-81.5881	-98.1432			214.5	-25.6401	-51.8817	-156.345	35.807
	215	-47.6508	-69.4237	-86.102	-98.4704			215	-23.295	-47.6508	-155.622	37.2116
	215.5	-46.0031	-70.4418	-91.5854	-95.7661			215.5	-20.1657	-46.0031	-150.225	36.6709
	216	-47.9951	-74.8387	-94.9347	-91.1694			216	-18.6315	-47.9951	-144.959	34.888
	216.5	-47.8441	-77.0564	-96.0467	-88.946			216.5	-18.1514	-47.8441	-143.644	34.9777
	217	-46.1146	-78.6123	-97.7275	-89.959			217	-16.4202	-46.1146	-142.085	37.5632
	217.5	-43.4068	-81.9827	-98.7636	-89.4058			217.5	-11.9845	-43.4068	-141.185	39.5871
	218	-38.8729	-83.6543	-96.9096	-85.6571			218	-6.48442	-38.8729	-142.672	39.2921
	218.5	-34.434	-85.9467	-92.5733	-83.7337			218.5	-2.77735	-34.434	-144.336	38.6233
	219	-30.6942	-90.0582	-88.737	-86.2954			219	0.505936	-30.6942	-145.59	37.6111
	219.5	-27.5743	-92.5788	-85.577	-91.6419			219.5	4.20277	-27.5743	-146.571	35.367
	220	-25.1462	-96.6298	-81.2127	-97.2203			220	6.65918	-25.1462	-147.492	33.7185
	220.5	-24.7237	-100.44	-74.4191	-105.004			220.5	7.16612	-24.7237	-149.793	32.5874
	221	-22.641	-100.492	-68.7167	-113.414			221	6.33737	-22.641	-151.13	32.6988
	221.5	-18.0094	-100.677	-66.3793	-117.156			221.5	8.12127	-18.0094	-148.495	32.9159
	222	-17.4979	-104.079	-62.7989	-117.47			222	9.74893	-17.498	-144.454	31.0835
	222.5	-19.8018	-106.923	-61.0759	-118.768			222.5	7.50832	-19.8018	-141.587	30.5758
	223	-20.9378	-106.035	-61.4766	-115.824			223	7.49377	-20.9378	-139.738	33.1069
	223.5	-21.2526	-104.26	-61.1887	-93.55			223.5	9.64613	-21.2526	-137.707	35.7769
	224	-19.9089	-97.5108	-63.5214	-63.3099			224	11.0648	-19.9089	-134.538	38.3281
	224.5	-15.4543	-90.6247	-64.4033	-57.5572			224.5	13.6795	-15.4543	-128.805	41.5958
	225	-12.7449	-88.8168	-63.2777	-76.1393			225	17.9951	-12.7449	-123.207	44.3318
	225.5	-12.2994	-85.9538	-64.2586	-89.5235			225.5	20.8433	-12.2994	-121.625	46.2469
	226	-13.3108	-85.0752	-64.4944	-86.8539			226	20.6716	-13.3108	-121.383	47.4031
	226.5	-17.8066	-86.6658	-62.6051	-81.2684			226.5	21.3624	-17.8066	-122.903	48.4196
	227	-20.3754	-88.0254	-61.5909	-78.9786			227	20.3883	-20.3754	-126.416	48.7018
	227.5	-21.1192	-90.547	-62.4606	-78.8878			227.5	16.1313	-21.1192	-129.004	47.6502
	228	-23.5752	-93.6806	-64.7913	-80.029			228	13.6482	-23.5752	-131.667	45.258
	228.5	-25.1579	-97.6832	-65.0967	-82.0249			228.5	11.5572	-25.158	-134.806	40.3771
	229	-24.4111	-103.919	-64.0176	-83.8612			229	7.24749	-24.4111	-137.538	33.251
	229.5	-24.2676	-112.348	-65.1276	-85.632			229.5	3.2826	-24.2676	-139.684	25.8677
	230	-24.4543	-116.748	-65.3803	-89.4417			230	0.392569	-24.4543	-142.912	20.1033
	230.5	-24.8563	-116.374	-64.9807	-92.7584			230.5	-2.65767	-24.8563	-147.22	18.2096
	231	-26.907	-118.793	-66.8824	-94.6757			231	-5.61159	-26.907	-147.227	18.7656
	231.5	-26.5446	-119.75	-69.5622	-96.8559			231.5	-7.16985	-26.5446	-145.446	19.6531
	232	-25.1591	-118.425	-70.7248	-98.5575			232	-8.45164	-25.1591	-145.681	23.6181
	232.5	-28.2702	-120.28	-71.989	-98.9146			232.5	-10.4373	-28.2702	-142.529	26.8974
	233	-33.0894	-123.647	-74.5345	-98.5112			233	-12.1855	-33.0895	-137.803	25.7665
	233.5	-36.6413	-124.948	-77.7303	-99.28			233.5	-12.5664	-36.6413	-136.663	25.8449
	234	-37.8783	-126.628	-80.7175	-101.929			234	-10.6342	-37.8783	-135.577	27.2614
	234.5	-37.0454	-131.533	-81.5635	-100.595			234.5	-11.0363	-37.0454	-133.375	26.728
	235	-36.0909	-134.586	-80.6912	-96.7494			235	-13.1196	-36.0909	-132.604	26.1571
	235.5	-33.8004	-136.671	-78.2534	-95.4567			235.5	-12.8537	-33.8004	-131.862	29.1314

## Sheet: Fig. 2B
WT Photopic	time	P15 amplitude	P30 amplitude	P60 amplitude	P90 amplitude		Stx3f/f (HRGP-Cre) Photopic	time	P15 amplitude	P30 amplitude	P60 amplitude	P90 amplitude
	-20	0.100839	5.49213	1.22293	-2.17673			-20	-2.13817	-6.18781	4.29866	-2.95815
	-19.5	-0.419138	5.32698	1.05023	-3.29322			-19.5	-2.18913	-6.82925	5.10091	-2.99444
	-19	-1.02474	4.7174	0.548638	-4.19243			-19	-2.28906	-7.16307	5.57221	-2.74011
	-18.5	-1.75195	3.71113	-0.28431	-4.90063			-18.5	-2.41979	-7.1148	5.57696	-2.36609
	-18	-2.71649	2.3246	-1.46193	-5.48173			-18	-2.59568	-6.75105	5.08548	-1.95562
	-17.5	-3.81077	0.736	-2.81332	-5.94517			-17.5	-2.78277	-6.42689	4.42688	-1.69093
	-17	-1.15723	4.87261	0.753891	-5.16004			-17	-2.09893	-8.01774	7.2292	-2.63952
	-16.5	-1.9315	3.19676	-0.53995	-5.79855			-16.5	-2.52293	-6.76224	6.54735	-1.83687
	-16	-2.89547	1.62422	-2.11251	-5.78216			-16	-2.9318	-5.97092	5.02478	-1.43859
	-15.5	-4.23726	-0.201877	-3.49179	-5.97351			-15.5	-2.9701	-5.62685	3.12139	-1.21257
	-15	-5.68213	-1.83561	-4.99755	-6.28237			-15	-3.02765	-5.58871	1.89953	-1.20271
	-14.5	-6.96105	-3.24009	-6.49204	-6.6744			-14.5	-3.14521	-6.5949	2.73904	-1.81532
	-14	-9.04781	-4.39858	-7.86424	-7.20852			-14	-3.22026	-8.72692	5.16496	-2.59416
	-13.5	-11.0572	-4.6503	-8.80605	-7.57943			-13.5	-2.56038	-10.6038	7.36595	-3.33558
	-13	-12.0473	-4.23433	-9.62479	-7.94445			-13	-1.56814	-10.7494	8.46479	-4.09259
	-12.5	-13.6169	-3.71211	-11.3699	-8.18574			-12.5	-0.954821	-9.88997	8.08544	-4.60402
	-12	-15.2756	-2.96399	-12.7388	-8.44139			-12	-0.450247	-8.95124	6.67978	-5.44707
	-11.5	-15.9633	-1.71865	-13.0706	-9.10532			-11.5	-0.138614	-7.32705	5.02299	-6.80226
	-11	-16.3487	-0.534722	-13.1832	-9.45166			-11	0.190669	-5.57725	3.91226	-7.66954
	-10.5	-16.1981	0.610153	-12.6384	-9.3353			-10.5	0.0306134	-4.98128	3.56334	-8.04863
	-10	-15.3367	2.07578	-12.3618	-9.99723			-10	-0.990957	-5.09093	3.43081	-8.04754
	-9.5	-13.6677	3.25766	-12.4856	-10.926			-9.5	-1.73581	-5.05653	2.93325	-7.5691
	-9	-11.8934	4.64395	-11.9423	-10.7919			-9	-2.05525	-4.73705	2.03323	-7.42235
	-8.5	-10.9884	6.9029	-11.4252	-9.95785			-8.5	-2.16674	-4.41823	1.35167	-7.06461
	-8	-10.4014	8.87338	-10.9374	-8.6801			-8	-1.78716	-3.80884	1.49178	-6.4295
	-7.5	-9.66953	10.0374	-9.89611	-7.46779			-7.5	-1.31751	-3.42333	2.65779	-6.16927
	-7	-8.5356	11.1359	-8.60444	-6.47787			-7	-0.846284	-3.14738	3.76261	-6.2018
	-6.5	-7.26302	11.9798	-8.0024	-5.51572			-6.5	-0.4675	-1.9147	4.03988	-6.639
	-6	-6.04607	12.1216	-8.13195	-5.34381			-6	-0.387514	-1.21308	4.12877	-6.90303
	-5.5	-4.4996	11.6974	-7.62384	-5.50017			-5.5	-0.398111	-1.68028	4.08016	-7.40744
	-5	-3.44395	11.3074	-7.06791	-5.48942			-5	-0.834336	-2.61783	3.58419	-8.67195
	-4.5	-2.68887	10.6062	-6.94693	-5.41286			-4.5	-1.27176	-4.40527	3.35674	-9.8102
	-4	-1.73324	9.30241	-6.98105	-4.7244			-4	-2.06807	-6.8713	3.63757	-10.5005
	-3.5	-1.42668	8.10135	-7.35244	-3.44561			-3.5	-3.14873	-9.01444	3.34874	-10.5533
	-3	-1.20145	7.3058	-6.53259	-2.43402			-3	-3.1355	-10.0487	2.40792	-10.2876
	-2.5	-0.725333	7.12675	-5.30608	-2.03644			-2.5	-3.06637	-9.7607	1.81654	-10.5239
	-2	-0.162134	6.57983	-5.14804	-1.5924			-2	-3.09825	-8.20769	1.37692	-10.1369
	-1.5	1.09867	5.14994	-4.77103	-1.14002			-1.5	-2.81414	-5.91109	-0.04149	-9.75026
	-1	2.16278	4.02691	-4.28079	-1.4353			-1	-2.72691	-4.10218	-1.91996	-10.369
	-0.5	2.2722	3.41063	-3.7993	-2.42477			-0.5	-2.56857	-2.63426	-2.91843	-10.2412
	0	1.81698	2.73295	-3.5851	-3.2381			0	-2.41065	-1.19704	-3.34901	-9.56757
	0.5	1.11421	2.37497	-4.08401	-4.54714			0.5	-2.24911	-0.67171	-3.58124	-9.22543
	1	0.27133	1.94577	-4.74482	-6.48708			1	-2.69004	-0.80731	-3.52783	-9.15276
	1.5	-1.05429	0.727133	-6.31153	-7.92883			1.5	-3.67952	-1.24711	-3.18001	-9.14704
	2	-2.4604	-0.0829908	-7.97596	-9.1753			2	-3.73952	-1.80136	-2.76495	-8.89395
	2.5	-3.72836	0.0851709	-9.13849	-9.68466			2.5	-3.02991	-1.83778	-2.67619	-8.62861
	3	-5.18221	-0.0472983	-10.4296	-10.1513			3	-2.32535	-1.53714	-2.57738	-7.93464
	3.5	-6.68881	-0.825269	-11.6885	-11.5367			3.5	-1.45464	-1.46017	-2.71837	-6.75397
	4	-8.28997	-1.32293	-13.4342	-12.4767			4	-0.775052	-1.74168	-3.65115	-5.81718
	4.5	-9.47931	-1.32231	-14.7337	-13.0062			4.5	-0.255502	-2.25525	-4.4392	-5.72209
	5	-9.98106	-1.07363	-14.9033	-14.0927			5	-0.0397503	-2.62881	-4.39476	-6.20662
	5.5	-10.9488	-0.553382	-14.8187	-14.9933			5.5	-0.765793	-2.89237	-4.52313	-5.89885
	6	-11.9345	0.417687	-14.5424	-15.0255			6	-1.54451	-3.51421	-4.36051	-6.12526
	6.5	-12.2402	1.24342	-14.8348	-15.8119			6.5	-2.23635	-4.16011	-2.55157	-8.20589
	7	-12.8458	1.3571	-15.0861	-17.2473			7	-3.00196	-4.35209	-0.55941	-9.53023
	7.5	-13.6241	1.21307	-14.1167	-17.4352			7.5	-3.46311	-4.1959	-0.0409	-9.48078
	8	-14.4019	0.412339	-13.8614	-17.3466			8	-3.98197	-4.36415	-0.42667	-9.78432
	8.5	-15.8198	-1.57238	-14.6616	-18.4104			8.5	-4.36488	-4.90039	-0.89797	-9.75307
	9	-18.268	-3.90153	-15.2134	-19.766			9	-4.63659	-4.83502	-1.45633	-8.91514
	9.5	-21.1062	-5.83225	-15.4906	-20.5574			9.5	-4.8751	-4.53151	-1.79251	-8.5561
	10	-23.639	-7.46566	-16.25	-21.014			10	-5.08197	-4.35875	-1.63569	-8.58678
	10.5	-26.2665	-9.10365	-17.7226	-21.1169			10.5	-5.33753	-3.95268	-1.67411	-7.97923
	11	-28.4745	-11.2985	-18.5159	-20.7706			11	-5.15466	-3.56929	-1.89203	-7.26062
	11.5	-30.6816	-13.4434	-18.7378	-20.5047			11.5	-5.31336	-3.3615	-1.77001	-7.11276
	12	-33.1231	-14.5913	-19.4989	-20.7597			12	-5.69921	-3.18518	-1.781	-6.82368
	12.5	-34.5274	-15.5096	-19.8709	-20.9673			12.5	-5.4419	-2.73409	-2.24847	-6.42324
	13	-35.6202	-16.4484	-19.5046	-20.9331			13	-5.34225	-2.73017	-2.87188	-6.24647
	13.5	-36.543	-16.8379	-19.2697	-20.6368			13.5	-5.77962	-3.17159	-3.65849	-6.12163
	14	-36.64	-16.3654	-19.5609	-20.0515			14	-5.95177	-3.27459	-4.71335	-6.17516
	14.5	-36.3616	-15.7984	-20.1258	-19.8159			14.5	-5.19437	-3.85036	-5.78132	-6.17985
	15	-35.6208	-15.6782	-20.22	-19.4912			15	-4.23695	-4.87802	-6.89075	-6.21323
	15.5	-34.8006	-15.2168	-19.808	-18.3991			15.5	-3.68092	-5.13813	-8.16253	-6.58057
	16	-34.2136	-14.9853	-19.2992	-17.0704			16	-2.91444	-3.6679	-8.92412	-7.1263
	16.5	-33.332	-14.8795	-19.2193	-15.4672			16.5	-1.63037	-1.19198	-8.63584	-7.63519
	17	-32.623	-13.6269	-19.2867	-13.3599			17	-0.687211	0.716234	-7.59607	-7.83746
	17.5	-31.7081	-12.1787	-18.7608	-11.6672			17.5	-0.284077	2.14833	-6.70104	-7.75489
	18	-30.361	-11.1976	-18.1562	-10.2427			18	0.526065	3.27825	-6.16336	-7.81553
	18.5	-28.9789	-9.53457	-17.4483	-8.18142			18.5	1.67066	3.60435	-5.56019	-7.45735
	19	-27.3098	-6.77859	-16.4656	-5.3998			19	2.46237	2.68612	-5.45798	-6.27559
	19.5	-25.4755	-1.84667	-15.6493	-0.9671			19.5	2.7484	0.278719	-5.72287	-5.16582
	20	-22.2163	5.6789	-14.3724	5.47534			20	3.26735	-3.26277	-5.61289	-4.75364
	20.5	-17.2431	14.923	-12.7951	12.8796			20.5	4.03267	-6.87478	-5.35218	-5.69703
	21	-10.9557	25.7444	-11.1312	22.0357			21	4.14486	-9.2919	-5.19294	-7.20891
	21.5	-2.4035	37.4598	-8.09031	32.5922			21.5	3.65399	-9.25472	-5.32246	-8.3268
	22	7.69103	49.3614	-4.05737	42.801			22	3.11295	-6.74566	-5.26709	-9.96284
	22.5	18.3705	61.3069	0.992287	53.4757			22.5	2.68313	-3.91833	-4.33154	-11.8653
	23	29.1836	73.4014	7.98039	64.5101			23	1.88559	-1.66013	-2.65197	-12.4329
	23.5	39.2196	84.0771	15.2734	73.943			23.5	0.979255	0.469148	-1.40358	-11.7989
	24	48.0279	92.3213	22.9066	81.0126			24	0.0577421	1.66645	-1.13738	-11.6101
	24.5	55.6705	98.7179	31.277	85.8423			24.5	-1.46635	1.72242	-0.65942	-11.8699
	25	62.6918	102.473	39.4069	88.3143			25	-2.90938	1.55051	-0.47235	-11.8146
	25.5	68.5491	103.748	47.6488	88.4896			25.5	-3.62777	1.10926	-1.07584	-11.2886
	26	73.7381	103.72	55.5642	87.0292			26	-4.27503	0.022874	-0.97325	-10.3866
	26.5	79.33	102.229	63.0193	84.6539			26.5	-5.0911	-0.90206	-0.20842	-9.31285
	27	83.5968	99.2747	69.723	81.6625			27	-5.42334	-1.67091	0.101054	-7.9577
	27.5	86.5556	95.3236	74.5598	78.2344			27.5	-4.83392	-3.01214	-0.08405	-7.1404
	28	88.9421	90.6262	78.2802	74.4971			28	-3.96855	-4.15453	-0.31167	-7.70364
	28.5	90.0679	86.0615	81.998	70.3749			28.5	-3.67322	-4.34313	-0.96042	-8.45756
	29	90.9157	81.8736	85.0921	66.6562			29	-3.48502	-4.09525	-1.96122	-8.5897
	29.5	91.2234	77.415	86.6194	63.8898			29.5	-3.22973	-3.84119	-2.419	-8.56179
	30	90.3764	73.3864	86.9328	60.9856			30	-2.90209	-3.31944	-2.67982	-8.47607
	30.5	89.3164	71.8485	86.4021	57.9809			30.5	-2.32875	-2.79324	-3.32763	-7.967
	31	87.7734	74.5318	84.302	57.0156			31	-2.32157	-2.30107	-3.79345	-6.61264
	31.5	86.5287	82.135	81.3196	58.9075			31.5	-2.81149	-1.67475	-3.89786	-4.85778
	32	86.2525	94.7495	78.5549	63.4694			32	-3.17089	-1.54196	-3.8154	-4.50622
	32.5	86.5597	111.799	75.5124	71.2248			32.5	-3.54753	-1.43767	-2.94248	-5.74792
	33	87.8852	131.436	72.6091	81.7899			33	-3.92678	-0.92369	-0.85967	-6.72047
	33.5	89.5633	150.943	70.669	94.7308			33.5	-4.23206	-0.85448	1.14709	-6.92329
	34	91.9245	167.683	70.0433	110.118			34	-4.43021	-1.13486	1.6734	-7.21436
	34.5	95.7016	179.733	71.0463	125.965			34.5	-4.44467	-1.56113	1.5991	-7.65639
	35	100.414	186.457	75.0203	138.686			35	-4.44082	-2.18703	0.958269	-7.33738
	35.5	106.147	188.359	83.5885	146.764			35.5	-4.448	-2.35441	-0.65927	-6.97475
	36	111.835	186.467	95.0009	150.865			36	-4.06575	-2.39731	-2.33701	-7.16928
	36.5	117.434	182.123	107.864	151.893			36.5	-3.33726	-2.90097	-3.63523	-7.36345
	37	123.417	176.529	121.409	150.347			37	-3.05947	-3.21926	-4.36785	-7.55763
	37.5	128.633	169.938	133.736	146.533			37.5	-2.84044	-3.32943	-4.29836	-7.61546
	38	133.378	162.338	144.538	141.555			38	-2.35761	-3.57368	-3.4325	-7.80946
	38.5	137.238	154.562	152.59	136.43			38.5	-2.58296	-3.48052	-2.62154	-8.51422
	39	139.389	146.715	157.421	131.155			39	-2.83603	-2.87841	-2.38727	-8.9495
	39.5	139.805	138.607	160.192	125.78			39.5	-2.48171	-2.62532	-2.47571	-8.90806
	40	138.468	130.833	160.543	120.331			40	-2.11715	-3.47255	-3.04344	-9.10348
	40.5	136.508	123.642	159.097	114.993			40.5	-1.5007	-4.17927	-3.35342	-9.11843
	41	133.795	117.692	157.065	110.611			41	-0.509181	-4.17682	-2.73224	-8.24684
	41.5	130.069	113.395	154.214	107.334			41.5	0.389613	-4.25225	-2.52663	-7.24766
	42	126.594	110.578	150.418	104.596			42	1.01626	-4.13205	-2.67785	-7.16669
	42.5	123.506	109.063	146.187	101.89			42.5	1.22384	-3.75609	-2.00747	-6.86783
	43	120.81	108.444	142.56	99.984			43	0.958196	-3.34632	-0.72302	-5.78501
	43.5	117.88	108.294	138.696	98.8604			43.5	0.204524	-3.33449	1.18108	-5.46015
	44	114.733	108.794	133.547	97.0835			44	-1.14841	-3.48549	2.87203	-5.5027
	44.5	113.013	110.669	128.311	95.1989			44.5	-2.65892	-3.11187	2.83903	-5.23152
	45	111.371	113.709	123.079	93.405			45	-3.91656	-3.25353	2.03794	-5.35587
	45.5	109.374	117.675	118.779	91.5548			45.5	-4.8125	-4.06839	2.08708	-6.02894
	46	108.427	122.661	116.202	89.9921			46	-5.33673	-4.98645	2.72345	-7.10555
	46.5	108.232	129.091	113.782	87.7573			46.5	-5.26969	-6.17702	3.14182	-7.51921
	47	108.981	136.395	111.851	85.4809			47	-4.64862	-7.00183	3.75396	-7.03942
	47.5	110.231	143.302	110.719	84.2338			47.5	-4.2591	-6.40241	4.91779	-6.06754
	48	112.009	149.954	109.07	82.983			48	-3.33251	-4.60314	5.95307	-4.00013
	48.5	115.164	155.716	107.024	82.3882			48.5	-1.84301	-3.06883	6.7843	-1.48931
	49	119.214	160.331	106.04	83.5425			49	-1.16844	-1.91215	7.11899	0.349334
	49.5	123.939	163.309	107.674	85.3081			49.5	-0.501103	-1.24566	6.93879	1.37285
	50	129.042	164.021	110.953	87.9732			50	-0.0619644	-1.96354	6.82068	1.58065
	50.5	134.412	163.411	114.385	92.2409			50.5	-0.405892	-3.95983	6.50162	1.16633
	51	140.041	161.366	118.264	96.6236			51	-0.310862	-6.29583	5.71223	0.255424
	51.5	144.864	157.918	122.774	100.343			51.5	0.234967	-7.18231	4.55518	-1.18787
	52	149.085	153.004	128.607	103.468			52	0.592726	-6.51489	3.47679	-2.52227
	52.5	153.148	146.772	134.412	105.8			52.5	0.982736	-5.86456	2.9389	-3.03816
	53	156.507	141.207	138.961	107.156			53	1.42693	-5.34887	3.7199	-3.03497
	53.5	159.754	136.263	142.563	107.704			53.5	1.37947	-4.68963	6.10485	-3.38317
	54	162.62	130.673	143.972	107.984			54	1.06945	-4.00276	8.78011	-3.9045
	54.5	164.288	124.803	143.425	107.454			54.5	0.905961	-3.68856	11.0082	-4.42874
	55	164.427	119.269	141.95	105.732			55	0.401431	-3.97133	12.8504	-5.37514
	55.5	163.121	114.322	139.658	103.696			55.5	-0.607986	-4.17724	13.8691	-6.03473
	56	161.246	110.019	137.21	102.002			56	-1.55758	-3.89286	14.0527	-5.76308
	56.5	158.306	106.395	133.481	100.807			56.5	-1.94171	-3.18725	13.8043	-5.11081
	57	154.44	103.973	128.188	100.167			57	-1.70222	-2.45654	13.0186	-4.40192
	57.5	150.527	103.236	123.383	100.005			57.5	-1.25105	-2.0111	11.6094	-3.38536
	58	146.619	103.271	118.618	100.121			58	-0.664858	-1.87898	9.99635	-2.27542
	58.5	142.939	103.104	113.488	99.9169			58.5	0.0893012	-1.98671	8.41463	-1.71598
	59	139.194	102.501	108.665	99.6279			59	0.679162	-1.70562	6.98163	-1.38059
	59.5	136.068	101.763	104.771	99.5572			59.5	1.04873	-1.31368	5.99676	-1.08916
	60	133.763	100.964	102.047	99.3354			60	1.22708	-1.47987	5.64715	-1.2498
	60.5	130.988	99.2494	99.6141	98.9196			60.5	0.856421	-1.68455	5.45952	-1.31911
	61	128.335	96.773	97.775	97.7476			61	0.328125	-2.25103	5.51055	-1.64597
	61.5	126.472	94.6393	96.084	96.3209			61.5	-0.0711393	-3.31863	6.56712	-2.38479
	62	125.247	92.457	94.046	95.1754			62	-0.760691	-4.89313	8.73573	-2.85564
	62.5	124.489	89.9199	93.1309	94.5627			62.5	-1.42819	-7.38952	11.4651	-3.36385
	63	123.224	87.9557	93.4829	94.4331			63	-1.62143	-9.89718	13.5109	-3.63284
	63.5	122.304	86.3372	95.2535	93.7815			63.5	-1.61393	-11.5243	14.3903	-3.09953
	64	122.395	84.3436	98.6884	93.2011			64	-1.75637	-11.833	14.4979	-1.99198
	64.5	122.293	82.166	103.335	92.5537			64.5	-1.78502	-10.6062	13.559	-0.67089
	65	122.504	79.7748	109.349	91.5848			65	-1.98644	-7.76405	11.7348	0.698204
	65.5	123.608	77.0162	115.477	91.0651			65.5	-2.45357	-4.27964	10.5173	1.796
	66	125.022	74.5175	120.733	90.0651			66	-2.63165	-1.2323	10.215	1.57721
	66.5	126.161	72.3214	125.287	88.2195			66.5	-2.64832	1.51264	9.96894	0.217554
	67	126.938	69.767	128.452	85.9329			67	-2.67805	3.22583	9.60504	-0.86739
	67.5	127.387	66.4334	130.041	83.118			67.5	-2.70369	3.72795	9.74947	-2.01886
	68	127.006	62.6027	130.115	79.7226			68	-2.73125	3.9675	10.5981	-3.38145
	68.5	125.921	58.3347	128.515	75.8701			68.5	-2.56151	3.85188	11.1541	-3.78779
	69	124.307	53.6112	125.784	72.542			69	-2.69418	3.35991	11.5258	-3.19652
	69.5	121.796	48.9804	122.299	69.0598			69.5	-3.33766	3.1502	12.3571	-2.23961
	70	119.05	44.3466	118.222	65.0762			70	-3.72025	3.09347	13.2369	-1.83904
	70.5	115.802	40.379	113.161	61.8281			70.5	-4.20797	2.81542	13.8145	-2.70312
	71	111.275	37.2251	107.478	59.0324			71	-4.56805	2.67274	13.7624	-3.43999
	71.5	106.328	34.1917	101.944	56.5927			71.5	-4.22461	2.78482	13.1487	-3.48291
	72	101.119	31.7005	96.3564	54.6264			72	-4.34604	2.72854	12.3493	-3.80101
	72.5	96.2211	29.7784	91.0987	52.7132			72.5	-4.71866	2.56117	11.5631	-3.71976
	73	91.4782	28.4062	85.8828	50.3647			73	-4.87789	3.02843	10.8951	-2.89721
	73.5	85.8456	27.3585	80.3854	46.7965			73.5	-4.97483	3.61322	10.7185	-1.45307
	74	80.3755	26.3141	75.3603	42.2291			74	-4.68813	3.79457	11.2714	0.191422
	74.5	75.6232	25.4241	70.535	38.1001			74.5	-4.47526	4.12411	11.5481	1.40806
	75	71.5873	23.7685	65.4553	35.0718			75	-3.92562	4.18296	10.7835	1.48664
	75.5	67.7184	20.8967	60.8599	32.4859			75.5	-2.84902	3.98137	9.63368	-0.27185
	76	63.5527	18.0686	56.9722	29.5042			76	-2.1843	3.65828	8.4271	-2.63355
	76.5	60.0218	16.0699	53.678	27.4428			76.5	-1.72663	3.15521	7.21462	-4.67167
	77	56.816	14.1506	50.8441	27.0097			77	-1.13184	2.89911	6.24422	-6.13833
	77.5	54.0991	11.9288	48.1871	26.2333			77.5	-0.737344	2.46757	5.52956	-7.02758
	78	51.7662	10.2187	45.6879	24.8333			78	-0.359231	1.5012	5.15654	-7.85982
	78.5	48.6394	9.66761	43.8659	22.8401			78.5	0.173669	0.558661	4.32107	-7.99989
	79	45.6664	9.98267	42.8466	20.602			79	0.666512	0.257051	3.62693	-7.34833
	79.5	42.7496	10.2356	41.1597	19.0653			79.5	1.10744	0.016674	4.37948	-7.07077
	80	39.0025	9.84231	38.6527	17.5396			80	1.58939	-0.21057	5.76971	-6.80789
	80.5	35.3486	9.03242	36.0791	15.5022			80.5	1.73001	0.329718	6.84467	-6.52613
	81	31.6504	7.62422	32.8504	13.1455			81	1.39115	0.727251	7.23336	-6.2084
	81.5	27.6674	4.95318	29.7787	10.7875			81.5	1.0711	0.17861	7.08133	-5.16773
	82	23.4959	1.34095	27.3595	8.033			82	0.90031	-0.96	6.50328	-4.38728
	82.5	19.2749	-3.28235	24.2254	4.66298			82.5	1.09196	-1.56444	5.88996	-4.52975
	83	15.632	-8.57269	20.7281	1.26646			83	1.76541	-0.54045	5.87247	-5.38852
	83.5	12.1523	-13.2328	17.9565	-1.89627			83.5	2.0879	1.26074	6.35145	-5.98596
	84	9.10991	-17.1424	15.9467	-5.04698			84	1.93777	2.57977	7.48186	-6.42376
	84.5	6.50373	-20.5354	13.5142	-7.94037			84.5	2.10065	3.43046	8.6798	-7.24057
	85	3.76483	-23.7019	10.6841	-10.4482			85	2.50028	3.92436	8.73454	-7.6002
	85.5	1.24145	-26.6192	8.44979	-13.3236			85.5	2.84211	3.89617	8.70103	-7.72015
	86	-1.468	-28.2448	5.83324	-16.2548			86	2.94792	3.48292	9.82093	-7.53701
	86.5	-4.15817	-28.7107	3.12873	-19.1973			86.5	2.88051	3.08061	10.1748	-6.95772
	87	-6.27979	-29.203	0.658211	-22.369			87	2.84438	2.80773	8.76707	-6.3074
	87.5	-8.24164	-29.784	-2.34256	-25.0176			87.5	2.67991	2.50524	7.20933	-5.44068
	88	-9.94086	-30.4732	-4.9651	-27.3992			88	2.29013	2.38049	5.50516	-4.92273
	88.5	-11.9532	-31.2615	-7.55582	-29.6949			88.5	1.81581	2.54013	3.4596	-4.57531
	89	-14.1224	-32.0438	-10.3459	-31.7772			89	1.39397	2.87068	2.15879	-3.87783
	89.5	-15.7685	-32.809	-12.6412	-33.5387			89.5	0.711674	3.34512	2.20886	-3.37923
	90	-17.9031	-33.7731	-15.2299	-34.773			90	-0.195936	3.99298	3.25545	-3.48774
	90.5	-19.6435	-35.4454	-17.5207	-35.3884			90.5	-0.481078	5.06199	4.2856	-4.55194
	91	-20.5528	-37.1478	-19.0755	-35.194			91	-0.374176	5.70145	5.24665	-5.82704
	91.5	-21.6982	-38.423	-20.7048	-34.7686			91.5	-0.236906	5.72655	6.41601	-5.95019
	92	-22.3345	-39.6868	-22.227	-34.3543			92	0.511953	6.05703	7.60631	-5.94945
	92.5	-22.3295	-40.9996	-22.6985	-33.8133			92.5	1.36621	6.32992	8.60043	-7.12703
	93	-21.8076	-41.8443	-21.9461	-33.7129			93	2.04957	6.12265	8.99257	-8.13696
	93.5	-20.8696	-41.984	-21.6312	-34.0469			93.5	2.54731	5.56295	9.10061	-8.06907
	94	-20.1072	-41.9084	-22.4865	-34.1041			94	2.59344	5.32588	8.76719	-7.77747
	94.5	-19.1906	-41.8487	-22.9555	-33.9376			94.5	2.47562	5.61221	7.78108	-7.3168
	95	-18.2621	-41.836	-22.4889	-34.0804			95	1.75885	5.58433	6.79386	-6.47308
	95.5	-17.5576	-41.7562	-22.1687	-34.4165			95.5	0.820546	5.30081	5.90765	-5.68634
	96	-16.9717	-41.5174	-22.2956	-34.807			96	0.544301	5.46047	5.48573	-5.39732
	96.5	-17.198	-41.8101	-22.7649	-35.2457			96.5	0.295584	6.22174	5.91143	-5.24513
	97	-17.58	-42.8189	-23.1686	-35.3222			97	-0.290495	6.90088	6.74383	-5.4782
	97.5	-17.8002	-44.0491	-24.3411	-35.5265			97.5	-0.53886	7.02454	7.60303	-6.56352
	98	-18.7427	-45.6011	-26.5351	-36.5352			98	-0.172334	7.18563	8.49049	-7.36805
	98.5	-19.492	-47.3652	-28.1788	-37.7787			98.5	-0.306755	7.1943	9.53872	-7.75002
	99	-20.5884	-49.1648	-29.6843	-39.1716			99	-0.626684	6.91748	10.5911	-7.85923
	99.5	-22.4912	-51.0133	-31.7226	-40.5965			99.5	0.236809	6.76966	11.0587	-7.31726
	100	-24.1776	-52.363	-33.9636	-41.4601			100	1.07849	6.44829	10.8185	-6.31123
	100.5	-25.8203	-53.0443	-36.1362	-42.7474			100.5	1.51794	5.49407	9.97872	-5.92685
	101	-27.0875	-53.1273	-37.8839	-45.0657			101	2.16443	4.07972	8.8202	-7.15531
	101.5	-28.2826	-52.9781	-39.9147	-47.7145			101.5	2.45812	2.90462	7.82153	-8.00147
	102	-29.2986	-53.1355	-42.4523	-50.3507			102	3.02886	1.36756	6.87943	-7.79883
	102.5	-29.6961	-53.492	-44.8335	-52.0829			102.5	3.63227	-0.91433	5.87319	-7.88591
	103	-29.9789	-54.0427	-47.1825	-53.0632			103	3.22357	-2.22189	4.88218	-7.82704
	103.5	-30.4848	-54.8743	-49.119	-54.361			103.5	2.59009	-1.63586	4.23146	-7.06017
	104	-31.6085	-55.7946	-50.5491	-55.343			104	2.16559	-0.49811	4.61502	-5.43929
	104.5	-32.7234	-57.123	-51.4035	-55.6138			104.5	1.87752	0.0985	6.02547	-4.02604
	105	-33.8755	-58.7272	-51.872	-55.5074			105	1.96966	0.757485	8.00727	-4.11752
	105.5	-35.601	-59.701	-51.9788	-54.8562			105.5	1.91022	1.60848	9.92016	-4.45973
	106	-37.539	-59.8303	-51.0118	-54.0572			106	1.95736	2.21756	11.3335	-4.46632
	106.5	-39.5841	-59.6424	-50.0326	-54.1725			106.5	2.57466	2.77251	12.1499	-5.40352
	107	-41.3327	-59.6036	-49.45	-55.3661			107	3.19145	3.0566	11.9522	-6.45641
	107.5	-42.5511	-58.7385	-48.5379	-56.0797			107.5	3.93602	3.43114	10.6354	-7.09755
	108	-43.8142	-57.141	-47.9684	-55.5834			108	4.62098	4.16763	8.74676	-8.00129
	108.5	-44.6875	-56.0869	-47.5853	-55.3364			108.5	5.04901	4.6044	7.17244	-8.93703
	109	-45.1337	-55.4584	-46.8928	-55.1021			109	5.35985	4.65808	6.31973	-9.59268
	109.5	-45.4331	-54.8766	-46.3531	-54.3405			109.5	5.14542	4.57812	6.02135	-9.69106
	110	-45.3324	-54.1877	-45.8436	-54.0927			110	4.4248	4.471	5.5079	-9.31147
	110.5	-45.3612	-53.6951	-45.6201	-53.1551			110.5	3.75296	4.31555	4.65665	-8.33271
	111	-45.1667	-54.1381	-45.4547	-50.938			111	2.94564	3.80836	3.79872	-6.70498
	111.5	-45.173	-54.8604	-45.2067	-49.8735			111.5	1.54933	2.72729	3.01234	-5.24466
	112	-45.611	-55.2768	-45.097	-50.2891			112	0.158388	0.982132	2.62098	-5.01447
	112.5	-45.5203	-56.2845	-44.5493	-50.6159			112.5	-1.01157	-1.09896	2.97458	-5.95854
	113	-45.931	-57.7421	-44.5017	-51.0122			113	-1.94503	-1.88361	4.09343	-6.76587
	113.5	-46.7003	-58.8608	-44.7799	-51.3939			113.5	-1.89535	-1.00549	5.17855	-7.35877
	114	-46.8649	-59.3875	-44.4325	-51.48			114	-1.33683	0.478998	5.39417	-8.16153
	114.5	-47.3292	-59.3304	-44.4426	-52.2147			114.5	-0.858993	2.22818	4.70784	-8.35719
	115	-48.0831	-58.9368	-44.7165	-53.4587			115	0.00198102	3.88194	3.83347	-7.82719
	115.5	-49.2031	-58.6128	-44.8247	-54.3086			115.5	0.65812	5.26234	2.97759	-7.20226
	116	-50.5202	-58.0522	-45.1444	-54.7829			116	1.21776	5.90325	1.8543	-6.6233
	116.5	-51.3861	-57.1543	-45.984	-55.7127			116.5	2.19717	5.94843	0.453858	-5.92768
	117	-52.001	-56.9369	-47.1468	-57.3039			117	2.34918	5.51919	-1.16018	-5.02286
	117.5	-51.8151	-57.4239	-48.3682	-59.2024			117.5	1.92422	4.0294	-2.75369	-4.28202
	118	-51.6192	-58.3733	-50.1088	-61.0325			118	2.01227	1.31239	-3.72354	-4.03921
	118.5	-52.1203	-60.1427	-51.5626	-61.8258			118.5	2.41871	-1.8466	-3.49974	-4.28689
	119	-52.558	-62.1895	-52.216	-62.1023			119	2.46145	-3.4992	-2.4225	-4.38876
	119.5	-53.6799	-63.7148	-53.136	-62.7315			119.5	2.12835	-3.59368	-1.59198	-3.79787
	120	-55.0722	-65.0069	-53.895	-63.0541			120	2.06512	-2.64263	-1.50763	-2.77402
	120.5	-55.9202	-65.6632	-54.3116	-63.3319			120.5	1.87095	-0.87491	-1.31105	-1.0832
	121	-56.8797	-65.2862	-54.8852	-64.5297			121	1.5661	0.955181	-0.93547	1.48307
	121.5	-57.8941	-64.4626	-55.2885	-65.9171			121.5	1.76618	2.47524	-1.01621	3.87541
	122	-59.2629	-63.1321	-56.0718	-66.5288			122	1.90614	3.30157	-0.98018	4.22056
	122.5	-60.3679	-61.6415	-56.6124	-67.0797			122.5	1.49589	3.8458	-0.87799	2.46183
	123	-61.0249	-60.1616	-56.1922	-67.2688			123	0.87513	3.95511	-0.5446	0.782681
	123.5	-62.1911	-58.4242	-56.0653	-66.6157			123.5	0.417533	3.07598	0.248529	-0.34074
	124	-62.6551	-56.4016	-56.2689	-66.037			124	0.228134	2.11977	0.285412	-1.55445
	124.5	-62.0689	-54.1719	-56.6157	-65.6916			124.5	-0.411698	1.78803	0.053993	-2.08708
	125	-61.3235	-52.7	-57.0026	-65.4371			125	-1.20898	1.67112	-0.17912	-1.83895
	125.5	-61.0885	-52.1901	-57.1823	-65.1635			125.5	-1.25311	1.64943	-1.3298	-1.55758
	126	-60.9249	-51.951	-57.6311	-64.6629			126	-0.884977	1.70438	-2.43232	-1.29184
	126.5	-60.1269	-52.0316	-58.1828	-64.2189			126.5	-0.393202	1.8838	-3.08829	-1.43927
	127	-60.139	-52.7111	-58.5342	-63.8879			127	0.0676012	2.34741	-3.85374	-1.85028
	127.5	-60.1511	-54.2525	-57.8831	-63.4085			127.5	0.659941	2.25036	-4.59904	-1.89572
	128	-59.039	-55.9007	-56.4291	-63.0422			128	1.2193	1.40625	-4.67336	-2.75246
	128.5	-58.6571	-56.2125	-55.1031	-62.9821			128.5	1.39305	0.43463	-4.26177	-4.06903
	129	-58.7614	-55.8275	-53.5752	-62.8552			129	1.52371	-0.93669	-4.18442	-4.27378
	129.5	-58.9347	-55.7596	-52.1815	-62.2058			129.5	1.70723	-3.26396	-4.3008	-4.79396
	130	-59.3414	-55.5261	-50.487	-61.1535			130	1.83903	-6.03306	-4.41159	-5.30094
	130.5	-59.3206	-54.8362	-48.5174	-60.2262			130.5	1.56724	-7.73248	-4.38383	-4.70796
	131	-59.4323	-54.1343	-47.698	-59.4778			131	0.974653	-8.57498	-3.9217	-4.31492
	131.5	-59.2262	-54.3691	-47.5046	-59.3499			131.5	0.851413	-9.13127	-3.06594	-3.85184
	132	-58.8587	-55.0849	-47.3391	-59.4549			132	1.08756	-8.4392	-2.19508	-3.16282
	132.5	-59.3813	-55.51	-47.961	-58.9815			132.5	1.02694	-6.88771	-2.21654	-3.04494
	133	-60.4759	-56.3791	-48.9856	-58.9919			133	0.903988	-5.67665	-3.40329	-3.01489
	133.5	-61.8365	-57.4554	-49.9766	-59.9011			133.5	0.851511	-4.63853	-4.56443	-2.50243
	134	-62.8963	-57.8888	-51.6493	-60.9797			134	0.362506	-3.60805	-5.38286	-2.2745
	134.5	-64.0848	-58.1539	-53.7483	-61.9532			134.5	-0.5964	-3.02773	-5.51487	-2.78211
	135	-66.0046	-58.5644	-54.9905	-62.7135			135	-1.43497	-3.18979	-4.5027	-3.07762
	135.5	-67.6585	-58.605	-55.4514	-63.0926			135.5	-1.8057	-4.18849	-3.79982	-2.91729
	136	-69.2474	-58.0009	-56.1249	-63.4613			136	-2.23712	-5.75923	-3.74388	-2.5527
	136.5	-70.9623	-57.0623	-56.7574	-64.0236			136.5	-2.59801	-7.2888	-3.70637	-1.48142
	137	-72.208	-55.6124	-57.6581	-64.2986			137	-2.58748	-8.8152	-3.88275	-0.40199
	137.5	-73.2002	-53.4063	-58.6974	-64.2534			137.5	-2.31715	-10.0046	-4.16546	-1.07534
	138	-74.0162	-51.3277	-59.1338	-63.9733			138	-1.41085	-10.0627	-4.35914	-2.53241
	138.5	-74.9965	-49.3536	-59.5542	-63.3358			138.5	-0.548114	-9.61021	-4.43599	-3.23063
	139	-75.6069	-47.5679	-59.8328	-62.9643			139	-0.0836675	-9.28615	-4.34563	-3.64284
	139.5	-75.9529	-46.5348	-59.4764	-62.9725			139.5	0.493833	-9.36239	-3.90238	-4.43025
	140	-77.2308	-45.8042	-59.7407	-62.7646			140	1.15817	-10.065	-3.69912	-5.47889
	140.5	-78.1339	-45.4463	-60.4255	-62.649			140.5	1.403	-11.3303	-4.0225	-5.72378
	141	-78.2997	-45.2565	-60.1115	-62.5538			141	1.11563	-12.3729	-4.76585	-5.68172
	141.5	-78.5005	-45.05	-59.7456	-62.0133			141.5	0.972051	-12.3474	-6.09511	-6.10366
	142	-78.2694	-45.2589	-59.6646	-61.0775			142	0.962251	-11.5222	-6.9793	-6.86362
	142.5	-77.7387	-45.2792	-59.6332	-59.766			142.5	1.07902	-10.4938	-7.01711	-7.90936
	143	-76.9096	-44.4718	-59.7362	-58.3082			143	1.40028	-9.97552	-6.38565	-8.59683
	143.5	-75.9645	-43.6669	-59.6996	-56.9595			143.5	1.40986	-9.62619	-5.63354	-8.91437
	144	-74.9495	-43.0951	-59.219	-55.5024			144	1.16085	-8.87694	-5.38055	-9.13841
	144.5	-73.2528	-42.0483	-58.0969	-54.0628			144.5	1.10115	-8.45461	-4.63699	-9.40286
	145	-71.5738	-40.5496	-57.131	-53.1517			145	0.80449	-8.2004	-3.25042	-9.65911
	145.5	-70.0559	-39.2745	-56.523	-52.7448			145.5	0.27788	-7.67583	-1.62431	-9.63215
	146	-68.7591	-38.4617	-55.4474	-52.6178			146	-0.208733	-7.10428	0.544935	-9.61822
	146.5	-68.5328	-37.3244	-53.9308	-52.2464			146.5	-0.780946	-6.54819	2.10172	-9.47617
	147	-68.41	-35.9291	-52.2336	-51.1877			147	-0.653424	-6.1718	2.36374	-9.2852
	147.5	-68.3436	-34.9483	-50.7508	-50.0848			147.5	-0.0811083	-5.9116	1.8909	-9.34795
	148	-68.8091	-34.5334	-49.9432	-49.685			148	-0.0145147	-5.86963	0.338307	-9.3606
	148.5	-69.4867	-34.6136	-49.0185	-49.3281			148.5	-0.122347	-6.01704	-1.39342	-9.59421
	149	-70.7832	-34.9149	-48.2573	-48.1247			149	-0.430664	-6.0238	-1.98121	-10.121
	149.5	-72.0043	-35.0599	-48.4369	-47.5901			149.5	-0.918834	-6.13261	-2.19313	-10.1705
	150	-73.0413	-35.1894	-49.4436	-48.5114			150	-1.37813	-7.13665	-2.21663	-9.46892
	150.5	-74.3111	-35.441	-50.5355	-49.1105			150.5	-2.20201	-8.47074	-1.49952	-8.39303
	151	-75.3632	-35.2687	-51.4115	-49.0807			151	-3.22486	-9.20095	-0.94119	-8.0721
	151.5	-76.4561	-34.8533	-53.183	-49.2828			151.5	-4.15485	-9.86224	-0.91894	-9.08046
	152	-77.4394	-34.8026	-55.5332	-49.9998			152	-4.74114	-10.544	-0.72194	-10.034
	152.5	-78.3195	-34.9252	-57.3201	-50.8084			152.5	-4.74283	-10.9186	-0.14293	-10.6067
	153	-79.1308	-34.3455	-58.1127	-51.7041			153	-4.43826	-10.9798	0.383555	-11.4248
	153.5	-79.376	-33.6735	-58.5057	-53.1163			153.5	-4.3868	-11.1519	0.915085	-11.7154
	154	-79.3898	-33.6671	-58.8806	-54.4			154	-4.6345	-11.4698	1.62973	-10.8588
	154.5	-79.1711	-33.5084	-58.2015	-55.3284			154.5	-4.47008	-11.6426	2.06665	-9.82296
	155	-78.9298	-32.8741	-57.1465	-55.9055			155	-4.0122	-12.0144	2.14396	-9.36035
	155.5	-78.8003	-32.4736	-56.3979	-55.3909			155.5	-4.26771	-12.4689	2.68631	-9.08021
	156	-78.1205	-32.422	-55.0487	-54.1543			156	-5.04062	-13.0753	3.97851	-8.70388
	156.5	-77.5797	-32.0588	-54.3179	-52.6499			156.5	-5.52697	-14.3377	4.60695	-8.49979
	157	-77.1051	-31.6439	-53.9037	-50.4467			157	-5.59703	-15.1891	4.41614	-8.11211
	157.5	-76.5362	-30.9627	-52.8793	-48.3798			157.5	-5.66071	-15.4011	4.28604	-7.06093
	158	-76.5228	-29.8356	-52.8469	-46.8565			158	-5.86466	-15.9698	3.98005	-5.96429
	158.5	-76.1952	-28.7959	-53.3929	-45.3859			158.5	-5.77654	-16.455	3.05307	-5.80718
	159	-75.7262	-27.8281	-53.3632	-44.3293			159	-5.81786	-17.0533	2.69727	-6.88052
	159.5	-75.6328	-26.7651	-52.6662	-43.9268			159.5	-6.19309	-17.7698	4.14105	-7.7502
	160	-75.6512	-25.6264	-51.5297	-43.2069			160	-6.43016	-18.3029	5.59273	-7.19032
	160.5	-75.5734	-24.6934	-50.7981	-42.0028			160.5	-6.68933	-19.522	6.1325	-6.29529
	161	-74.535	-24.2248	-50.576	-41.6201			161	-6.8229	-20.1772	6.30533	-6.03789
	161.5	-73.2428	-23.2513	-50.1984	-41.6297			161.5	-6.94118	-18.7814	6.00016	-5.26104
	162	-72.66	-21.5484	-49.442	-40.86			162	-7.30439	-16.5359	5.37401	-3.34183
	162.5	-71.689	-20.8571	-48.9373	-39.8134			162.5	-7.30401	-14.531	4.2589	-1.67572
	163	-70.4601	-21.2979	-48.9148	-39.3447			163	-6.97293	-12.7001	3.34002	-1.08702
	163.5	-69.349	-21.8981	-48.6018	-39.3414			163.5	-6.79784	-10.8808	2.79322	-1.97395
	164	-68.2815	-22.2726	-48.4101	-38.9591			164	-7.10742	-9.70658	1.81129	-4.09876
	164.5	-67.9487	-23.3831	-48.9857	-38.5259			164.5	-7.39393	-9.39249	1.21372	-5.52194
	165	-67.9279	-25.6802	-49.4981	-38.5537			165	-6.93085	-9.68137	1.64332	-6.01956
	165.5	-68.1521	-27.6823	-49.9178	-38.2026			165.5	-6.43207	-10.3898	3.11956	-6.91603
	166	-68.5029	-29.2779	-50.9243	-38.4481			166	-5.80208	-10.968	4.8317	-7.28556
	166.5	-68.3956	-30.7804	-51.8851	-39.7541			166.5	-4.96249	-11.5741	5.64533	-6.6626
	167	-68.5373	-31.7433	-52.7613	-41.0798			167	-4.62959	-12.6555	6.00663	-6.00199
	167.5	-69.2576	-31.9317	-53.5791	-42.4139			167.5	-4.19145	-14.0316	5.90532	-5.26863
	168	-70.5755	-31.6861	-53.8639	-43.1391			168	-3.85141	-15.3656	5.34759	-4.99335
	168.5	-71.9729	-31.5596	-53.706	-43.5113			168.5	-4.27123	-17.0022	4.85254	-5.06921
	169	-73.0108	-31.0575	-53.2115	-43.8807			169	-4.8808	-18.0596	4.36783	-5.04049
	169.5	-74.429	-29.457	-52.7259	-43.8772			169.5	-5.16805	-17.5338	3.41859	-4.87061
	170	-75.5456	-27.6322	-51.7332	-43.6623			170	-5.38852	-16.2555	1.56096	-4.15349
	170.5	-76.4179	-26.2999	-50.9166	-43.0957			170.5	-6.09057	-14.6299	-0.345	-3.57519
	171	-77.3653	-25.2323	-50.917	-42.4045			171	-6.56019	-12.7635	-1.76519	-3.32783
	171.5	-77.4853	-24.1738	-50.7587	-41.9951			171.5	-6.43161	-10.7086	-3.18144	-3.28156
	172	-77.27	-22.768	-51.0624	-42.0432			172	-6.25869	-9.49885	-4.62684	-3.43789
	172.5	-76.9159	-21.4757	-51.5299	-41.9733			172.5	-5.82134	-9.82048	-5.16107	-3.44365
	173	-76.6095	-20.6758	-51.8141	-41.6593			173	-5.61958	-10.5735	-3.79934	-3.58427
	173.5	-76.7506	-20.0514	-52.3312	-41.7102			173.5	-5.6827	-11.9951	-0.99308	-3.90488
	174	-76.8405	-19.4333	-51.6898	-41.6682			174	-4.98878	-14.5461	2.36067	-4.03322
	174.5	-76.9181	-18.602	-50.2668	-41.181			174.5	-3.97863	-17.4599	5.31827	-3.67196
	175	-76.8428	-17.9164	-49.3278	-40.7387			175	-3.23817	-20.0518	6.83523	-3.30406
	175.5	-76.7421	-17.83	-48.6323	-39.9749			175.5	-2.5178	-21.3457	6.52419	-3.19946
	176	-76.495	-18.0624	-48.0112	-37.9661			176	-1.93544	-20.6797	5.02463	-3.0617
	176.5	-75.3045	-18.2956	-47.1879	-36.1588			176.5	-1.53101	-18.7203	3.42989	-2.777
	177	-74.4635	-18.4841	-46.1234	-35.4881			177	-0.906589	-16.4757	1.85116	-2.18966
	177.5	-73.9091	-19.0016	-44.8289	-34.1859			177.5	-0.615693	-14.4908	0.557803	-2.03868
	178	-72.5674	-19.8732	-43.8804	-32.0369			178	-0.929246	-13.1846	-0.24515	-2.24002
	178.5	-71.2453	-20.457	-43.1736	-29.7625			178.5	-1.25768	-13.0533	-1.0004	-2.04902
	179	-69.5292	-20.7194	-41.3373	-27.7413			179	-1.52518	-13.4838	-1.5231	-1.82003
	179.5	-67.8928	-20.8891	-39.2578	-26.5703			179.5	-1.79764	-12.8724	-1.66359	-1.181
	180	-66.2615	-20.7927	-37.7552	-26.1089			180	-2.36237	-11.436	-1.451	0.343349
	180.5	-63.4969	-20.908	-36.5596	-26.2481			180.5	-2.46648	-10.2017	-0.43386	2.09696
	181	-61.6501	-21.014	-36.0343	-26.4656			181	-1.94705	-8.97433	1.70382	3.83527
	181.5	-60.9864	-20.6316	-35.4288	-26.3004			181.5	-1.62305	-8.37189	3.90602	4.95661
	182	-60.284	-20.3013	-35.0978	-26.2223			182	-1.43857	-8.68276	5.07063	4.46314
	182.5	-60.0876	-19.948	-35.9134	-26.3093			182.5	-1.42904	-8.82658	5.2535	3.53177
	183	-60.273	-19.3124	-36.7424	-26.4874			183	-1.80038	-8.87188	4.52899	2.3498
	183.5	-60.4136	-19.412	-37.3882	-25.7742			183.5	-2.68259	-9.49718	2.82555	0.12479
	184	-60.4025	-20.4129	-37.9484	-24.1509			184	-3.61128	-10.1001	0.739118	-1.69076
	184.5	-60.736	-20.5171	-38.6105	-24.0161			184.5	-4.38705	-10.0464	-0.85534	-2.13626
	185	-61.2308	-19.8861	-39.3499	-25.4002			185	-5.08756	-9.48681	-2.13987	-2.13879
	185.5	-61.6812	-20.422	-39.0149	-25.6481			185.5	-5.55913	-8.89789	-3.6214	-2.20985
	186	-63.158	-21.2801	-38.5477	-24.4642			186	-5.79373	-9.23447	-5.08873	-1.41464
	186.5	-64.555	-21.4951	-38.6555	-24.6219			186.5	-5.70683	-10.0426	-6.24347	-0.04262
	187	-64.9688	-21.8406	-38.8963	-26.5255			187	-5.85078	-10.1812	-6.99765	0.493865
	187.5	-65.4143	-22.033	-39.2634	-27.6026			187.5	-6.33987	-10.0513	-7.66611	0.798832
	188	-65.405	-22.5635	-39.1589	-27.1481			188	-6.36058	-10.3546	-8.0811	1.65513
	188.5	-65.0116	-23.5116	-39.1037	-26.774			188.5	-6.52582	-11.0973	-7.92754	1.72338
	189	-64.4004	-23.8614	-39.5916	-27.204			189	-6.94072	-11.6906	-7.92921	1.25808
	189.5	-63.1183	-23.7184	-39.9527	-27.2054			189.5	-6.57409	-12.2849	-8.08195	1.36353
	190	-62.0927	-22.9657	-40.349	-26.2471			190	-6.04251	-13.3397	-7.90721	1.43843
	190.5	-61.3332	-21.5717	-40.4775	-24.7378			190.5	-5.41423	-13.662	-7.65539	1.54029
	191	-60.2287	-20.4383	-40.6222	-22.9689			191	-4.57059	-13.1714	-7.47293	1.86999
	191.5	-59.1794	-20.0931	-41.1135	-21.83			191.5	-3.91699	-13.2652	-7.41323	2.25092
	192	-58.5624	-19.7428	-40.8131	-20.8835			192	-3.61642	-13.2572	-7.50429	2.31974
	192.5	-58.2959	-18.7271	-39.8644	-19.5461			192.5	-3.73372	-12.3906	-7.77452	2.01154
	193	-57.3289	-17.8071	-38.5837	-18.7753			193	-3.59016	-11.2436	-8.13367	1.87179
	193.5	-56.1305	-17.2203	-37.1657	-18.5464			193.5	-4.03436	-9.82167	-8.29591	1.70058
	194	-55.3788	-16.6532	-35.8526	-18.2432			194	-4.76294	-8.84503	-8.54561	1.35778
	194.5	-53.6632	-16.4323	-34.1181	-17.6379			194.5	-4.51553	-8.94096	-8.83405	0.570065
	195	-52.2612	-15.9305	-32.2819	-16.4256			195	-4.19694	-8.61892	-8.7229	-0.82811
	195.5	-51.9353	-15.1092	-30.7405	-14.9591			195.5	-3.85538	-7.78801	-8.5681	-1.88263
	196	-51.7404	-14.8412	-29.4426	-13.8117			196	-3.37148	-7.76232	-8.1276	-2.285
	196.5	-51.8988	-14.7951	-28.2537	-13.0275			196.5	-2.68479	-8.0509	-6.87475	-2.5131
	197	-52.0312	-14.8059	-26.7159	-12.63			197	-1.57738	-8.15431	-5.63816	-2.53337
	197.5	-52.5842	-15.2711	-25.7834	-12.3362			197.5	-0.82858	-8.30681	-4.91182	-2.37228
	198	-53.0286	-16.5688	-25.9391	-11.5899			198	-0.29279	-8.6287	-4.72552	-2.35398
	198.5	-52.749	-18.5242	-25.7562	-10.6192			198.5	-0.067704	-9.20826	-5.2429	-2.88305
	199	-52.616	-20.2673	-25.5685	-10.4495			199	-0.46097	-9.5928	-6.04703	-3.56482
	199.5	-52.4908	-21.7937	-26.1924	-10.9663			199.5	-0.70903	-9.51606	-7.01073	-4.17702
	200	-52.4527	-23.2093	-26.933	-11.5407			200	-1.07786	-9.18962	-7.95812	-4.948
	200.5	-52.6242	-24.2243	-27.6993	-12.1629			200.5	-1.80654	-8.642	-8.59489	-5.13565
	201	-53.0339	-24.6974	-28.6384	-13.1295			201	-2.12866	-7.99842	-8.55509	-5.00115
	201.5	-53.8809	-24.7549	-29.6417	-14.1612			201.5	-2.03136	-7.15717	-7.34156	-5.00462
	202	-54.4008	-24.8207	-30.8913	-14.5951			202	-1.73658	-5.98424	-5.78066	-4.79299
	202.5	-54.7652	-24.741	-32.3178	-14.5419			202.5	-1.36837	-5.08881	-4.9274	-4.40802
	203	-55.6747	-24.4236	-33.5875	-14.2971			203	-1.06914	-4.81295	-4.47253	-4.17621
	203.5	-56.4776	-23.9465	-34.549	-13.7834			203.5	-0.517533	-5.08664	-4.32658	-3.86011
	204	-56.8968	-23.2272	-35.2889	-13.2546			204	0.0352654	-5.90413	-4.95025	-3.27779
	204.5	-56.4763	-22.6514	-35.4982	-13.0673			204.5	0.475741	-7.431	-5.47861	-2.79182
	205	-55.6272	-22.0854	-35.1313	-12.149			205	0.435516	-9.41776	-5.17928	-2.58703
	205.5	-55.4034	-21.2751	-34.6943	-10.5928			205.5	-0.153641	-10.4097	-4.65481	-2.3961
	206	-54.9924	-20.4695	-34.0151	-9.99108			206	-0.630976	-9.85186	-4.48663	-1.43058
	206.5	-54.3049	-19.6379	-33.6564	-10.6353			206.5	-1.0922	-8.84171	-4.50194	0.293202
	207	-53.4028	-18.7358	-33.5782	-11.3739			207	-0.989594	-8.22265	-4.50796	2.58952
	207.5	-52.1647	-18.0098	-32.679	-11.1658			207.5	-0.76806	-7.80923	-5.20984	4.60257
	208	-51.1037	-17.597	-31.7264	-10.2786			208	-0.770828	-7.33545	-6.32796	4.77482
	208.5	-50.1016	-17.0921	-31.7778	-8.86893			208.5	-0.317336	-7.29777	-7.64302	3.72554
	209	-49.0408	-16.5684	-32.5373	-7.12196			209	0.508761	-7.8745	-9.01556	2.90528
	209.5	-47.4383	-15.852	-32.4429	-5.36182			209.5	1.4075	-8.58817	-9.87395	2.19564
	210	-45.3424	-14.2682	-31.2737	-3.30622			210	1.61495	-8.96298	-10.2516	1.20136
	210.5	-43.0158	-12.6267	-30.4483	-1.37377			210.5	1.90049	-8.87185	-10.6276	0.678496
	211	-40.134	-11.7735	-29.5419	-0.27247			211	2.31332	-8.69998	-11.2397	0.902722
	211.5	-37.8329	-10.6267	-28.8058	0.112759			211.5	2.08444	-8.52989	-11.4503	1.21008
	212	-36.5908	-9.35352	-28.7824	0.631634			212	2.29801	-8.19222	-11.3519	1.54986
	212.5	-35.4205	-9.09417	-27.6986	1.59771			212.5	2.78996	-7.81732	-10.1924	1.8644
	213	-34.4091	-9.16536	-25.7643	2.11565			213	2.6846	-7.61819	-7.10657	2.26009
	213.5	-33.7562	-9.24635	-24.2224	2.17833			213.5	2.04063	-7.72843	-3.62082	2.89853
	214	-33.1644	-9.31337	-23.1233	2.04246			214	1.26117	-7.86637	-1.59927	3.02438
	214.5	-32.8498	-9.65141	-22.8035	1.30142			214.5	0.677245	-7.75934	-0.93926	3.01629
	215	-32.5953	-10.2026	-22.5088	0.819144			215	0.220408	-7.53146	-0.34778	3.2686
	215.5	-32.6715	-10.3994	-22.206	1.23316			215.5	-0.255269	-7.61519	-0.5217	3.164
	216	-33.2463	-10.7195	-22.1022	1.14711			216	-0.589855	-8.17142	-1.72007	3.12112
	216.5	-33.3976	-11.0042	-21.9326	0.740659			216.5	-0.488169	-8.66374	-2.38972	3.20878
	217	-34.0338	-11.5212	-22.219	1.37431			217	-0.0585094	-9.25014	-3.28469	3.07602
	217.5	-35.0761	-12.297	-22.2317	1.96313			217.5	0.565332	-10.0801	-5.2383	2.78906
	218	-35.8058	-12.293	-22.764	1.9309			218	1.1749	-10.6311	-7.48808	1.77734
	218.5	-36.4846	-12.0428	-23.8724	1.84669			218.5	1.50972	-11.0742	-8.8564	0.374361
	219	-37.0727	-12.215	-24.0974	1.17818			219	1.75571	-11.3117	-8.82796	-0.56972
	219.5	-38.2413	-12.0178	-24.3095	0.093329			219.5	1.89171	-11.0086	-8.6251	-1.28124
	220	-38.7792	-11.5369	-24.8891	-0.62304			220	1.93219	-10.6033	-8.9732	-1.42909
	220.5	-38.6478	-10.9249	-25.717	-1.39406			220.5	2.17799	-10.1494	-9.33144	-0.51562
	221	-39.1706	-9.95326	-26.4418	-2.45877			221	2.24814	-9.5998	-9.28099	1.01602
	221.5	-39.5674	-9.49724	-26.9842	-3.22414			221.5	1.7714	-9.16925	-9.15059	2.71223
	222	-39.6582	-9.28815	-27.6874	-3.85678			222	1.32525	-8.93969	-9.25629	5.02074
	222.5	-39.6063	-8.52525	-27.7991	-5.33559			222.5	1.08929	-8.97916	-8.68945	6.89494
	223	-40.0286	-7.59743	-27.705	-6.86352			223	0.370182	-8.97071	-7.03067	6.85112
	223.5	-40.9981	-6.79813	-28.437	-7.04157			223.5	-0.414826	-8.72647	-5.15337	5.99188
	224	-41.4708	-6.13047	-28.8971	-6.59474			224	-0.918436	-8.23803	-3.98468	5.22064
	224.5	-41.5265	-5.23987	-28.7645	-5.83214			224.5	-1.73476	-7.47143	-3.74267	4.12027
	225	-41.3094	-4.19507	-28.8041	-4.5335			225	-1.88323	-6.62894	-4.20317	2.90103
	225.5	-40.6945	-3.5572	-28.4753	-3.01078			225.5	-0.788921	-5.57331	-5.55589	2.67366
	226	-39.0317	-2.77628	-27.8658	-1.31632			226	0.102996	-4.6115	-7.47638	2.8584
	226.5	-36.3931	-2.08668	-26.8539	0.147025			226.5	0.667532	-4.13015	-8.8316	2.60592
	227	-34.0143	-2.07469	-25.4727	1.34219			227	1.81981	-3.59897	-9.29158	2.72101
	227.5	-31.5751	-2.0117	-24.7385	2.34355			227.5	3.24088	-2.903	-9.97698	3.34743
	228	-29.3303	-1.5179	-24.5331	2.56871			228	3.99679	-2.53849	-10.5518	4.37708
	228.5	-28.0793	-1.28137	-24.4689	2.76815			228.5	4.23618	-3.23082	-10.2214	5.74209
	229	-27.0195	-1.99728	-24.4854	3.25238			229	4.72802	-4.1435	-10.3334	7.09979
	229.5	-26.2628	-2.81333	-24.7499	2.82775			229.5	5.03981	-4.49175	-10.8155	7.67337
	230	-26.1483	-2.71375	-24.8765	2.23379			230	5.05966	-5.90971	-10.479	7.27463
	230.5	-25.9055	-2.47869	-24.8461	2.90632			230.5	4.96799	-8.34329	-9.86361	6.65509
	231	-25.5441	-3.56489	-25.1576	3.92985			231	4.58574	-9.69209	-9.15432	5.9577
	231.5	-24.9717	-5.37959	-24.5641	4.00781			231.5	4.31076	-9.37856	-8.79403	5.17586
	232	-24.6097	-6.56984	-23.733	3.57668			232	3.89425	-8.95494	-9.4339	4.19786
	232.5	-24.6788	-7.54394	-24.2101	3.01968			232.5	3.23522	-8.60987	-9.97735	3.70809
	233	-24.765	-8.47242	-24.7514	2.25624			233	2.69599	-7.47253	-10.2135	4.05528
	233.5	-25.1024	-9.28714	-25.0811	1.6754			233.5	1.91423	-6.54772	-10.1399	4.08836
	234	-24.9982	-9.97278	-25.8027	1.0114			234	1.21974	-5.99631	-9.57771	3.63741
	234.5	-25.0809	-10.3224	-26.289	-0.20013			234.5	0.4667	-5.57468	-9.58675	3.30933
	235	-25.7511	-10.5297	-26.4314	-1.20952			235	-0.791336	-5.89519	-10.0186	2.91776
	235.5	-25.7499	-10.3594	-26.5367	-1.2989			235.5	-1.84207	-6.38448	-10.7125	2.11466

## Sheet: Fig. 2C
Scotopic a-wave WT	P15	P21	P30	P60	P90		Scotopic a-wave Stx3f/f (HRGP-Cre)	P15	P21	P30	P60	P90		Scotopic b-wave WT	P15	P21	P30	P60	P90		Scotopic b-wave Stx3f/f (HRGP-Cre)	P15	P21	P30	P60	P90		Photopic b-wave WT	P15	P21	P30	P60	P90		Photopic b-wave Stx3f/f (HRGP-Cre)	P15	P21	P30	P60	P90
Amplitude µV	153.6	252.7	424.3	309.9	276.6		Amplitude µV	248.8	269.1	269.1	249.5	116.3		Amplitude µV	301.7	702.6	774.5	623.4	633.5		Amplitude µV	449.7	436.7	436.7	375.8	364.8		Amplitude µV	143	132.3	206.8	163.9	116.4		Amplitude µV	9.6	13.1	13.1	15	18.5
	175.2	214.2	413.2	321.9	411.1			286.4	242.9	271.2	228.55	248.1			338.5	496.5	664	565.6	861.7			488.3	484.2	415.9	445.3	572.6			141.8	117.5	177.3	134.4	165.1			8.2	9.4	10.7	11.4	15.8
	181.5	289.2	382.4	364.9	300.7			182.5	265	242.9	314.5	330.6			372.1	404.9	811.4	567.7	523.5			336.9	431.4	484.2	542.1	394.7			191.8	149.5	208.3	137	152.4			4.4	20.2	9.4	17.7	4.5
	174.1	208.5	323	366.8	346.4			103.9	341	274.3	265	207.2			370.3	499.2	787.9	604.9	729.5			244.6	443	493.4	435.4	473			129.4	181.4	170.9	204.3	174.8			6.7	10.4	6.3	21.5	9.9
	160.2	252.3	401.3	475.2	354.6			206.8	271.2	265	262	354.3			361.3	354.4	735.4	588.4	614.8			322.9	415.9	431.4	546.3	351.2			103	98	178.4	124.3	230.7			19.6	10.7	20.2	8.2	2
	208.7	350.8	361.9	449.9	399.2			182.7	274.3	395.1	270.15	210.1			466.9	429.8	504.6	550.7	682			298.4	493.4	542	404	542.8			114.6	100	199.3	179.2	172.7			12.8	6.3	17.1	6.2	6.1
	223.7	366.3	332.3	428.9	408.3			245.3	395.1	341	258.6	330.6			471.3	335.3	851.6	679.2	635			390.9	542	443	285	438.2			153.3	98.4	196.3	132.6	175.4			14.6	17.1	10.4	4.7	23.7
	203.9	316	392.3	435.8	358.1			215	248.8	248.8	330.05	328.9			416.2	657.8	748.2	649.6	680			364.9	298	298	472	639.9			151.6	196.4	156.4	219.9	186.9			11.9	6.3	6.3	3.7	6.3
	200	219	312.7	417.4	302.8				342.1	355.2	294.9	260.2			432.9	545.6	700.5	622.5	678.5				734.4	491.2	416.5	394.7			92.7	136.8	191.1	182.2	199.3				11	8.4	6.8	0.7
	268.7	335.5	385.1	455.9	429.7				358.7	349.9	402.5	260.9			584.8	451	734.5	731.8	850.1				758.8	563.7	396	473			156.1	104	186.2	255.4	211.1				10.9	8	4.2	0.8
	232.8	226.4	410	441.7	380.1					433.2	433	250.7			409.1	331.3	578.8	721.9	865.6				501.4	823.9	426.3	504.4			107.7	132.6	223.4	228.7	182.3				14.3	9.3		5.9
	368.1	437.7	382.5	431.8	406.3					443.1	249.5	297.2			618.7	392.1	741.3	733.3	921.7				497	836	488.8	432.4			134.8	164.7	150.1	200.8	204.7				18.7	11.7		10.4
	446.6	464.4	316.5	428.9	468					425.2	314.5	305.7			754.8	639	621.3	662.8	762.9					647.3	486.7	377.9			211.9	121.3	261.9	220	266					6.2		8.3
	365.4	268.7	358.8	391.7	497.5					390.1	410.5				682.6	485.5	698.5	748.1	683.8					608.9	370.5	388.7			169.7	98.5	280	248.2	240.6					7.5		14
	123.3	354.5	388.5	399.8	441.7					218.6	439.5				232.1	694.5	751.1	727.8	815					373.1	439	414.4			127.1	193.3	165.8	291.8	199.3					22.3
	205.5	352.1	396.6	396.7	311.6					275.5	321.5				371.1	735.9	809	718.5	580					446.5	576	431.1			204.3	174	211.5	215.8	186.2					22.1
	355.8	304.7	361.6	456.5	363.9					397.3	346.5				531.1	376.4	647	826.5						632.1	404				180.3	133.4	203.3	228.7						14.4
	331.1	493.8	295.2	469.7	364.6					377.9	248				506.8	296.6	497.2	765.6						604.2	412				163.7	110.4	222.2	246.2						14.1
		415.2		379.9						500.8					267.2	653.3	802.1	712						656	581.5				89.4	179.5	205	262.1						17.1
		371.9		379.4						499.9					347	592.1	751.8							650	704.5				119.3	171	208.2	257.9						12.3
		328.6														525.2									537.5					210.4	218.4
		210.9														812.3									520					234.2	153.9
		413.1														690.6									434					207.6
		322.5														662.2														190.8
																602														200.1
																382.2														188.1
																745.7														203.4
																544.7														175

## Sheet: Fig. 2E
WT P30						Stx3f/f (HRGP-Cre) P30
Distance from the ONH (mm)	1	2	3	4		Distance from the ONH (mm)	1	2	3
-3	105	122	125	123		-3	104	108	90
-2.7	134	175	172	145		-2.7	184	168	170
-2.1	179	212	176	180		-2.1	200	177	188
-1.5	209	218	196	192		-1.5	212	187	206
-0.9	207	210	185	190		-0.9	183	201	208
-0.3	194	219	196	167		-0.3	199	203	195
0	0	0	0	0		0	0	0	0
0.3	199	194	185	170		0.3	190	194	204
0.9	206	216	200	191		0.9	202	187	189
1.5	215	211	200	185		1.5	200	180	195
2.1	187	212	193	190		2.1	187	170	179
2.7	158	196	172	166		2.7	172	151	160
3	105	142	120	120		3	106	107	99

## Sheet: Fig. 2F
WT P60						Stx3f/f (HRGP-Cre) P60
Distance from the ONH (mm)	1	2	3	4		Distance from the ONH (mm)	1	2	3
-3	110	129	102	105		-3	82	96	109
-2.7	165	175	159	134		-2.7	142	149	155
-2.1	180	185	196	179		-2.1	160	169	174
-1.5	210	203	216	209		-1.5	174	183	188
-0.9	215	205	228	207		-0.9	179	187	197
-0.3	220	216	195	194		-0.3	162	168	187
0	0	0	0	0		0	0	0	0
0.3	210	204	197	199		0.3	159	167	185
0.9	195	212	210	206		0.9	178	187	189
1.5	200	220	215	191		1.5	175	182	191
2.1	195	215	192	187		2.1	153	162	176
2.7	165	180	158	158		2.7	125	131	145
3	105	128	119	105		3	97	86	101

## Sheet: Fig. 2G
WT P90					Stx3f/f (HRGP-Cre) P90
Distance from the ONH (mm)	1	2	3		Distance from the ONH (mm)	1	2	3
-3	95	104	110		-3	75	72	89
-2.7	141	151	165		-2.7	120	124	132
-2.1	181	175	190		-2.1	121	140	136
-1.5	198	205	210		-1.5	145	157	164
-0.9	200	202	215		-0.9	170	177	165
-0.3	215	207	205		-0.3	177	151	183
0	0	0	0		0	0	0	0
0.3	189	196	210		0.3	180	146	145
0.9	196	209	195		0.9	157	163	175
1.5	187	200	190		1.5	147	150	157
2.1	172	185	175		2.1	118	139	134
2.7	145	152	155		2.7	108	119	124
3	81	103	105		3	87	92	74

## Sheet: Fig. 3A
P30 S-cones	WT	Stx3f/f (HRGP-Cre)		P30 S-cones	WT	Stx3f/f (HRGP-Cre)		P30 S-cones	WT	Stx3f/f (HRGP-Cre)																			43	68	50	63
Inferior central cone count	73	22		Superior central cone count	56	21		total cone count	411	229
	91	28			75	35			668	374
	85	37			73	31			531	369
	87	22			78	25			560	300
	67	35			52	39			345	359
	112	26			94	23			660	208
	63	33			45	35			340	344
	103	16			94	26			665	244
	92	31			83	46			653	366
	94	36			76	35			553	368
	100				88				664	286
	61				43					304
	88				68					289
	66				50					307
	89				63

## Sheet: Fig. 3B
P30 M-cones	WT	Stx3f/f (HRGP-Cre)		P30 M-cones	WT	Stx3f/f (HRGP-Cre)		P30 M-cones	WT	Stx3f/f (HRGP-Cre)
Inferior central cone count	76	18		Superior central cone count	77	38		total cone count	697	265
	72	19			98	33			667	260
	76	26			103	36			650	363
	78	26			90	31			662	437
	91	23			94	34			799	372
	93	18			94	34			739	442
	82	14			85	45			800	423
	95	24			101	46			765	389
	78	18			121	44			426	420
	77	10			92	42			407	362
	78				97				735	343
	82				110				783	430
	74				84					388
	63				83					396
	71				87
	71				76

## Sheet: Fig. 3C
P60 S-cones	WT	Stx3f/f (HRGP-Cre)		P60 S-cones	WT	Stx3f/f (HRGP-Cre)		P60 S-cones	WT	Stx3f/f (HRGP-Cre)
Inferior central cone count	66	20		Superior central cone count	39	19		total cone count	524	168
	81	22			62	19			554	206
	80	17			53	9			538	162
	88	16			64	20			454	205
	95	15			62	22			520	216
	110	25			56	28			453	148
	112	12			75	17			563	233
	104	18			79	11			574	171
	76	20			62	13			731	158
	78	17			49	10			696	184
	81				69				671
	81				69				575
	79				65				613
	86				78				595
									634

[truncated: 15 more sheets: Fig. 3D, Fig. 4B, Fig. 4D, Fig. 6E, Fig. 6F, Fig. 7B, Fig. 7D, Sheet3, Fig. S1A, Fig. S1B, Fig. S1C, Fig. S1D, Fig. S1E, Fig. S1F, Fig. S4C]
